# Supplementary material for: Accessibility of pediatric inpatient services in Japan
Source: PLoS One. 2018 Aug 3;13(8):e0201443. doi: 10.1371/journal.pone.0201443 (PMC6075767; doi:10.1371/journal.pone.0201443)
Supplement: S1 Table — (XLSX) [file pone.0201443.s001.xlsx]

## Sheet: Sheet1
ID	Critreria	Latitude	Longitude
1	2	35.4722	35.4722
2	2	34.9494	34.9494
3	1	35.4107	35.4107
4	2	39.7052	39.7052
5	1	38.275	38.275
6	2	34.9974	34.9974
7	2	36.4055	36.4055
8	1	26.2057	26.2057
9	3	32.782	32.782
10	2	34.367	34.367
11	1	34.7052	34.7052
12	1	35.6335	35.6335
13	2	43.0714	43.0714
14	1	31.5743	31.5743
15	1	35.9682	35.9682
16	1	36.3988	36.3988
17	3	42.9228	42.9228
18	3	35.4715	35.4715
19	3	35.2715	35.2715
20	1	35.4237	35.4237
21	2	36.5952	36.5952
22	1	36.0839	36.0839
23	1	35.6278	35.6278
24	1	34.7077	34.7077
25	1	33.306	33.306
26	2	35.0748	35.0748
27	2	35.0069	35.0069
28	1	34.4712	34.4712
29	2	43.0017	43.0017
30	2	26.2267	26.2267
31	3	32.7405	32.7405
32	1	35.6972	35.6972
33	1	33.663	33.663
34	1	34.7084	34.7084
35	3	35.0198	35.0198
36	2	38.2612	38.2612
37	2	33.5336	33.5336
38	2	35.4065	35.4065
39	2	35.0296	35.0296
40	2	32.8982	32.8982
41	2	35.1578	35.1578
42	3	35.4991	35.4991
43	4	35.911	35.911
44	1	34.9989	34.9989
45	4	34.7129	34.7129
46	2	35.1581	35.1581
47	2	43.7586	43.7586
48	4	44.0625	44.0625
49	5	42.9044	42.9044
50	4	43.0675	43.0675
51	4	35.2198	35.2198
52	4	42.9227	42.9227
53	2	43.0366	43.0366
54	4	44.0257	44.0257
55	5	36.7032	36.7032
56	2	37.0419	37.0419
57	5	33.5757	33.5757
58	5	35.9529	35.9529
59	5	34.6059	34.6059
60	5	34.267	34.267
61	4	40.808	40.808
62	2	35.8908	35.8908
63	2	35.0574	35.0574
64	4	35.1168	35.1168
65	4	38.0621	38.0621
66	4	41.2932	41.2932
67	5	36.8705	36.8705
68	4	39.758	39.758
69	4	34.4164	34.4164
70	2	35.1922	35.1922
71	4	35.2511	35.2511
72	5	36.582	36.582
73	2	34.9386	34.9386
74	3	35.1185	35.1185
75	2	35.1086	35.1086
76	5	36.34	36.34
77	4	43.0566	43.0566
78	4	34.0862	34.0862
79	3	33.933	33.933
80	2	35.302	35.302
81	2	43.7261	43.7261
82	4	43.7702	43.7702
83	1	33.8318	33.8318
84	5	34.9548	34.9548
85	1	35.6771	35.6771
86	3	36.3228	36.3228
87	2	35.3561	35.3561
88	4	34.3903	34.3903
89	5	33.602	33.602
90	4	35.2989	35.2989
91	2	34.5003	34.5003
92	2	36.0657	36.0657
93	2	34.5139	34.5139
94	2	33.7988	33.7988
95	3	35.8562	35.8562
96	2	33.5435	33.5435
97	4	34.723	34.723
98	5	35.2389	35.2389
99	5	34.5214	34.5214
100	5	34.6413	34.6413
101	4	34.7673	34.7673
102	5	33.8481	33.8481
103	4	26.2767	26.2767
104	5	36.1897	36.1897
105	4	35.7087	35.7087
106	4	34.6785	34.6785
107	3	35.9758	35.9758
108	4	35.6552	35.6552
109	5	35.4437	35.4437
110	5	36.1226	36.1226
111	4	35.9519	35.9519
112	3	35.7128	35.7128
113	2	35.8555	35.8555
114	3	35.8114	35.8114
115	5	35.9983	35.9983
116	4	35.8138	35.8138
117	5	34.8742	34.8742
118	5	36.1219	36.1219
119	4	34.6906	34.6906
120	4	34.8221	34.8221
121	4	34.9875	34.9875
122	4	35.6008	35.6008
123	4	35.8374	35.8374
124	4	34.62	34.62
125	4	35.1625	35.1625
126	4	33.207	33.207
127	3	43.0281	43.0281
128	4	35.3409	35.3409
129	5	34.756	34.756
130	5	35.4558	35.4558
131	3	34.9839	34.9839
132	5	34.768	34.768
133	2	35.3127	35.3127
134	4	35.4588	35.4588
135	3	34.689	34.689
136	5	32.8073	32.8073
137	2	37.4064	37.4064
138	3	37.7524	37.7524
139	4	34.9027	34.9027
140	4	35.6428	35.6428
141	1	36.3989	36.3989
142	4	35.0939	35.0939
143	4	36.119	36.119
144	5	34.8926	34.8926
145	5	36.5973	36.5973
146	4	34.6837	34.6837
147	3	35.8981	35.8981
148	2	35.2716	35.2716
149	5	32.6487	32.6487
150	4	35.4366	35.4366
151	5	42.6367	42.6367
152	3	34.6724	34.6724
153	2	34.6506	34.6506
154	4	34.6518	34.6518
155	4	36.0658	36.0658
156	4	26.196	26.196
157	4	26.3539	26.3539
158	4	24.3501	24.3501
159	4	26.5923	26.5923
160	4	26.207	26.207
161	2	35.3752	35.3752
162	1	34.7712	34.7712
163	2	35.7067	35.7067
164	5	34.1538	34.1538
165	2	35.6459	35.6459
166	2	35.7422	35.7422
167	5	34.6432	34.6432
168	1	35.7268	35.7268
169	4	35.7808	35.7808
170	3	36.5898	36.5898
171	4	34.7582	34.7582
172	4	36.392	36.392
173	4	34.8298	34.8298
174	2	35.3401	35.3401
175	4	34.7848	34.7848
176	4	34.7287	34.7287
177	2	34.8179	34.8179
178	4	43.1953	43.1953
179	4	39.6582	39.6582
180	4	35.718	35.718
181	5	39.1235	39.1235
182	4	39.7128	39.7128
183	4	39.324	39.324
184	5	40.3007	40.3007
185	5	39.6627	39.6627
186	4	39.0626	39.0626
187	5	35.3052	35.3052
188	4	38.9393	38.9393
189	4	35.4951	35.4951
190	5	35.4834	35.4834
191	4	35.3278	35.3278
192	2	35.4141	35.4141
193	5	35.44	35.44
194	3	33.7303	33.7303
195	2	35.1234	35.1234
196	2	33.3281	33.3281
197	2	31.8402	31.8402
198	5	34.8742	34.8742
199	4	33.2903	33.2903
200	5	34.9412	34.9412
201	1	34.9801	34.9801
202	2	35.0296	35.0296
203	4	35.5706	35.5706
204	4	34.3566	34.3566
205	4	34.4807	34.4807
206	2	34.6532	34.6532
207	2	35.1234	35.1234
208	2	36.6554	36.6554
209	1	33.6066	33.6066
210	3	32.7939	32.7939
211	1	32.8072	32.8072
212	2	32.7968	32.7968
213	3	32.7703	32.7703
214	1	36.4605	36.4605
215	1	35.6826	35.6826
216	4	31.392	31.392
217	4	34.7369	34.7369
218	4	28.3668	28.3668
219	3	32.5703	32.5703
220	2	31.9169	31.9169
221	3	35.669	35.669
222	3	36.091	36.091
223	3	34.6025	34.6025
224	4	35.5941	35.5941
225	3	37.4023	37.4023
226	4	32.0236	32.0236
227	2	35.7601	35.7601
228	4	35.6227	35.6227
229	3	35.7529	35.7529
230	2	35.6659	35.6659
231	4	38.3065	38.3065
232	5	37.3963	37.3963
233	1	34.6021	34.6021
234	3	35.6849	35.6849
235	4	36.0836	36.0836
236	2	35.762	35.762
237	5	35.7	35.7
238	2	35.6713	35.6713
239	2	35.7837	35.7837
240	5	34.7632	34.7632
241	4	37.2944	37.2944
242	4	32.9316	32.9316
243	2	35.4338	35.4338
244	4	24.7939	24.7939
245	3	35.3431	35.3431
246	2	37.6899	37.6899
247	4	34.5482	34.5482
248	4	38.049	38.049
249	5	37.8721	37.8721
250	4	35.2251	35.2251
251	2	35.7285	35.7285
252	4	35.0697	35.0697
253	4	34.987	34.987
254	4	34.2636	34.2636
255	4	35.747	35.747
256	4	35.5261	35.5261
257	3	35.4484	35.4484
258	4	34.4077	34.4077
259	4	34.344	34.344
260	4	34.3808	34.3808
261	2	34.382	34.382
262	3	35.4024	35.4024
263	4	36.2518	36.2518
264	4	37.0454	37.0454
265	2	40.6005	40.6005
266	4	43.1114	43.1114
267	4	34.3493	34.3493
268	4	36.2636	36.2636
269	5	36.757	36.757
270	4	36.137	36.137
271	5	34.3366	34.3366
272	5	32.9755	32.9755
273	3	34.3405	34.3405
274	4	32.9663	32.9663
275	2	33.5333	33.5333
276	4	34.8544	34.8544
277	4	35.2765	35.2765
278	4	35.3208	35.3208
279	4	33.1692	33.1692
280	5	34.3436	34.3436
281	4	33.5963	33.5963
282	5	35.1808	35.1808
283	3	35.6929	35.6929
284	4	38.2624	38.2624
285	5	35.4699	35.4699
286	4	32.21	32.21
287	2	34.294	34.294
288	2	36.913	36.913
289	3	34.5626	34.5626
290	2	33.6007	33.6007
291	3	35.3603	35.3603
292	1	35.7958	35.7958
293	4	36.3992	36.3992
294	4	35.6668	35.6668
295	2	35.0196	35.0196
296	2	35.7029	35.7029
297	4	33.8956	33.8956
298	2	35.4641	35.4641
299	4	36.25	36.25
300	2	36.5555	36.5555
301	2	36.4078	36.4078
302	2	38.2152	38.2152
303	2	34.7423	34.7423
304	2	36.68	36.68
305	5	31.6031	31.6031
306	2	33.2425	33.2425
307	2	33.2847	33.2847
308	2	33.1694	33.1694
309	4	35.4652	35.4652
310	4	36.8723	36.8723
311	4	43.4944	43.4944
312	3	34.8229	34.8229
313	5	34.8538	34.8538
314	4	37.6271	37.6271
315	4	34.3171	34.3171
316	4	36.3251	36.3251
317	4	37.879	37.879
318	3	34.5743	34.5743
319	3	36.5791	36.5791
320	1	35.9392	35.9392
321	2	43.0552	43.0552
322	1	35.9345	35.9345
323	5	34.6756	34.6756
324	2	34.9437	34.9437
325	5	34.9868	34.9868
326	4	34.578	34.578
327	5	38.1522	38.1522
328	4	38.7575	38.7575
329	4	34.0819	34.0819
330	4	38.2533	38.2533
331	2	33.9595	33.9595
332	4	34.031	34.031
333	3	35.671	35.671
334	4	34.8819	34.8819
335	4	34.066	34.066
336	4	38.301	38.301
337	2	33.8741	33.8741
338	2	34.8202	34.8202
339	4	43.7791	43.7791
340	2	35.6089	35.6089
341	5	34.7492	34.7492
342	3	42.9772	42.9772
343	4	33.2163	33.2163
344	2	35.9078	35.9078
345	3	34.7834	34.7834
346	2	34.9717	34.9717
347	3	39.7124	39.7124
348	4	35.6346	35.6346
349	4	42.844	42.844
350	4	34.7692	34.7692
351	4	45.4135	45.4135
352	4	34.889	34.889
353	4	36.6389	36.6389
354	4	35.3686	35.3686
355	4	34.8058	34.8058
356	4	35.6524	35.6524
357	4	34.6728	34.6728
358	3	41.8049	41.8049
359	4	34.8459	34.8459
360	4	35.3038	35.3038
361	2	35.0637	35.0637
362	5	38.265	38.265
363	2	34.9727	34.9727
364	5	42.9924	42.9924
365	4	35.6436	35.6436
366	2	31.5481	31.5481
367	4	26.241	26.241
368	4	31.6423	31.6423
369	4	35.4479	35.4479
370	2	35.9063	35.9063
371	4	33.5597	33.5597
372	4	42.3577	42.3577
373	5	30.7357	30.7357
374	5	35.8559	35.8559
375	3	42.3157	42.3157
376	3	43.0493	43.0493
377	5	34.3923	34.3923
378	1	34.856	34.856
379	5	35.0119	35.0119
380	2	34.7119	34.7119
381	5	35.3305	35.3305
382	4	35.4408	35.4408
383	3	35.7449	35.7449
384	5	33.1556	33.1556
385	4	34.6756	34.6756
386	4	34.983	34.983
387	4	35.9675	35.9675
388	4	35.7514	35.7514
389	4	26.374	26.374
390	5	34.6615	34.6615
391	5	36.2392	36.2392
392	2	34.7168	34.7168
393	4	35.8051	35.8051
394	5	34.8614	34.8614
395	5	34.8264	34.8264
396	4	39.711	39.711
397	2	35.8099	35.8099
398	4	36.1147	36.1147
399	4	31.8272	31.8272
400	4	35.6813	35.6813
401	3	35.7026	35.7026
402	4	26.1755	26.1755
403	4	35.7197	35.7197
404	2	34.6574	34.6574
405	4	41.7926	41.7926
406	4	43.1854	43.1854
407	4	43.3456	43.3456
408	4	35.7367	35.7367
409	4	34.9274	34.9274
410	4	35.0335	35.0335
411	3	35.6457	35.6457
412	4	34.7068	34.7068
413	5	32.7563	32.7563
414	4	34.8208	34.8208
415	4	34.7937	34.7937
416	2	35.5241	35.5241
417	5	34.2943	34.2943
418	4	34.9824	34.9824
419	4	39.2887	39.2887
420	1	34.7306	34.7306
421	4	35.1452	35.1452
422	5	33.5831	33.5831
423	5	35.4387	35.4387
424	5	33.6241	33.6241
425	5	33.0191	33.0191
426	4	35.0612	35.0612
427	2	43.1219	43.1219
428	1	34.7313	34.7313
429	4	39.6852	39.6852
430	5	40.6118	40.6118
431	5	32.1172	32.1172
432	4	39.7671	39.7671
433	3	35.9744	35.9744
434	1	35.7024	35.7024
435	5	43.1857	43.1857
436	2	35.0276	35.0276
437	4	34.4891	34.4891
438	4	35.2877	35.2877
439	2	35.5467	35.5467
440	2	35.6497	35.6497
441	2	35.5448	35.5448
442	1	35.6081	35.6081
443	4	34.7437	34.7437
444	4	35.4384	35.4384
445	4	33.8395	33.8395
446	2	33.8485	33.8485
447	2	35.2677	35.2677
448	5	35.3632	35.3632
449	2	39.7316	39.7316
450	5	35.3483	35.3483
451	2	34.838	34.838
452	5	35.7458	35.7458
453	4	36.5601	36.5601
454	5	37.9192	37.9192
455	5	37.9151	37.9151
456	4	35.0956	35.0956
457	4	37.4507	37.4507
458	4	37.9106	37.9106
459	4	37.6873	37.6873
460	4	36.2082	36.2082
461	2	37.1064	37.1064
462	2	37.876	37.876
463	2	37.9201	37.9201
464	4	37.9455	37.9455
465	4	37.8902	37.8902
466	3	36.1832	36.1832
467	4	34.6674	34.6674
468	2	34.6856	34.6856
469	4	34.6533	34.6533
470	2	34.6594	34.6594
471	3	35.4027	35.4027
472	3	35.5961	35.5961
473	4	35.3605	35.3605
474	4	36.0436	36.0436
475	5	34.5351	34.5351
476	4	35.4945	35.4945
477	4	39.6613	39.6613
478	2	35.4775	35.4775
479	1	35.5996	35.5996
480	1	35.6674	35.6674
481	4	34.7575	34.7575
482	3	34.7169	34.7169
483	5	36.2807	36.2807
484	4	33.9283	33.9283
485	4	40.8298	40.8298
486	3	35.7826	35.7826
487	3	40.8156	40.8156
488	1	35.0198	35.0198
489	5	35.002	35.002
490	4	34.9823	34.9823
491	4	34.9805	34.9805
492	4	34.9764	34.9764
493	4	34.9759	34.9759
494	4	38.4585	38.4585
495	5	33.6086	33.6086
496	2	38.2371	38.2371
497	2	38.2296	38.2296
498	5	35.6013	35.6013
499	2	35.6052	35.6052
500	1	35.5593	35.5593
501	4	34.6596	34.6596
502	1	34.6319	34.6319
503	2	35.5265	35.5265
504	4	35.5224	35.5224
505	1	35.8439	35.8439
506	4	35.4972	35.4972
507	2	35.6195	35.6195
508	3	34.5014	34.5014
509	4	35.7239	35.7239
510	3	36.3854	36.3854
511	4	35.3058	35.3058
512	5	42.4742	42.4742
513	2	34.6353	34.6353
514	4	34.4026	34.4026
515	4	31.5182	31.5182
516	3	37.1616	37.1616
517	4	35.9907	35.9907
518	4	34.7923	34.7923
519	2	35.8354	35.8354
520	4	35.4892	35.4892
521	4	34.1851	34.1851
522	4	40.2732	40.2732
523	2	35.7204	35.7204
524	4	35.3546	35.3546
525	1	34.8515	34.8515
526	4	34.6589	34.6589
527	2	34.647	34.647
528	4	39.4651	39.4651
529	2	34.6648	34.6648
530	2	34.6165	34.6165
531	3	34.549	34.549
532	3	34.5884	34.5884
533	4	34.9988	34.9988
534	5	35.3134	35.3134
535	3	38.566	38.566
536	2	33.2069	33.2069
537	2	33.2103	33.2103
538	2	33.2161	33.2161
539	4	33.0241	33.0241
540	4	34.5098	34.5098
541	5	33.1935	33.1935
542	2	34.6666	34.6666
543	4	34.5059	34.5059
544	1	34.3977	34.3977
545	4	43.559	43.559
546	2	34.3845	34.3845
547	3	37.4907	37.4907
548	3	31.5868	31.5868
549	2	36.0982	36.0982
550	5	33.2051	33.2051
551	4	26.301	26.301
552	4	35.4867	35.4867
553	2	35.5569	35.5569
554	2	37.4586	37.4586
555	5	32.7702	32.7702
556	2	33.5898	33.5898
557	4	32.8569	32.8569
558	2	32.7696	32.7696
559	5	35.1959	35.1959
560	3	35.3837	35.3837
561	5	35.9147	35.9147
562	4	36.7466	36.7466
563	3	36.5755	36.5755
564	2	36.6277	36.6277
565	4	36.6696	36.6696
566	4	35.436	35.436
567	5	33.3071	33.3071
568	4	35.5226	35.5226
569	4	35.4744	35.4744
570	5	35.502	35.502
571	2	35.429	35.429
572	4	35.1735	35.1735
573	2	38.7319	38.7319
574	1	36.2859	36.2859
575	2	35.7593	35.7593
576	2	43.0766	43.0766
577	4	33.6563	33.6563
578	4	35.0625	35.0625
579	4	35.5594	35.5594
580	3	35.3754	35.3754
581	4	35.4652	35.4652
582	5	35.311	35.311
583	4	33.425	33.425
584	2	35.7016	35.7016
585	2	35.3468	35.3468
586	1	35.6937	35.6937
587	3	35.7326	35.7326
588	3	35.6738	35.6738
589	4	36.2489	36.2489
590	2	35.7532	35.7532
591	2	35.87	35.87
592	3	35.632	35.632
593	2	35.6455	35.6455
594	4	31.7819	31.7819
595	1	35.7117	35.7117
596	2	35.6637	35.6637
597	1	35.7481	35.7481
598	1	35.6925	35.6925
599	4	35.697	35.697
600	4	35.6532	35.6532
601	3	35.647	35.647
602	3	35.6907	35.6907
603	5	35.6928	35.6928
604	2	35.6951	35.6951
605	2	35.7244	35.7244
606	2	35.653	35.653
607	5	34.7223	34.7223
608	2	38.2722	38.2722
609	1	35.5687	35.5687
610	3	34.8627	34.8627
611	4	35.1445	35.1445
612	4	35.6997	35.6997
613	5	36.3596	36.3596
614	4	34.0766	34.0766
615	1	35.0703	35.0703
616	2	35.3504	35.3504
617	2	34.0763	34.0763
618	4	34.0818	34.0818
619	2	35.776	35.776
620	1	34.2291	34.2291
621	5	34.1827	34.1827
622	5	31.6001	31.6001
623	4	35.8046	35.8046
624	5	31.2252	31.2252
625	5	35.622	35.622
626	4	35.1024	35.1024
627	4	35.584	35.584
628	4	35.6269	35.6269
629	1	33.8589	33.8589
630	4	35.5219	35.5219
631	5	31.8683	31.8683
632	4	34.2308	34.2308
633	2	35.3785	35.3785
634	4	31.7305	31.7305
635	2	36.1731	36.1731
636	2	36.5607	36.5607
637	4	33.0994	33.0994
638	5	33.5926	33.5926
639	2	35.6661	35.6661
640	4	40.5902	40.5902
641	4	35.6774	35.6774
642	2	33.2761	33.2761
643	4	36.4133	36.4133
644	4	37.89	37.89
645	4	35.5207	35.5207
646	4	34.0108	34.0108
647	4	35.3858	35.3858
648	4	33.3085	33.3085
649	4	31.7394	31.7394
650	5	33.3427	33.3427
651	5	34.9031	34.9031
652	4	33.7415	33.7415
653	5	34.4472	34.4472
654	2	34.4705	34.4705
655	4	43.0695	43.0695
656	4	35.4357	35.4357
657	4	34.144	34.144
658	4	34.9536	34.9536
659	4	32.8023	32.8023
660	4	36.3225	36.3225
661	4	33.3316	33.3316
662	5	34.6126	34.6126
663	4	34.6869	34.6869
664	2	33.8502	33.8502
665	2	34.7699	34.7699
666	4	33.5427	33.5427
667	3	32.8783	32.8783
668	4	36.6547	36.6547
669	4	35.184	35.184
670	3	35.4616	35.4616
671	4	35.0395	35.0395
672	4	43.0406	43.0406
673	5	35.1401	35.1401
674	4	35.9273	35.9273
675	4	34.7364	34.7364
676	4	35.5741	35.5741
677	5	38.2918	38.2918
678	4	32.2093	32.2093
679	5	34.1442	34.1442
680	4	35.1109	35.1109
681	3	34.0477	34.0477
682	4	43.0254	43.0254
683	4	32.8569	32.8569
684	2	36.3856	36.3856
685	4	34.6043	34.6043
686	4	32.5161	32.5161
687	4	35.4516	35.4516
688	5	40.5165	40.5165
689	2	35.5113	35.5113
690	5	35.1097	35.1097
691	4	35.5682	35.5682
692	4	34.5667	34.5667
693	4	34.736	34.736
694	4	38.2843	38.2843
695	4	34.2576	34.2576
696	4	36.5786	36.5786
697	2	42.6531	42.6531
698	4	35.4519	35.4519
699	4	34.6015	34.6015
700	4	34.74	34.74
701	2	34.6792	34.6792
702	2	35.6311	35.6311
703	2	35.7212	35.7212
704	1	34.5038	34.5038
705	4	34.394	34.394
706	3	35.6526	35.6526
707	2	35.579	35.579
708	2	34.2201	34.2201
709	2	35.765	35.765
710	4	38.8905	38.8905
711	1	35.6544	35.6544
712	4	35.5794	35.5794
713	4	35.6965	35.6965
714	5	33.5689	33.5689
715	3	36.4371	36.4371
716	1	35.7493	35.7493
717	4	35.6972	35.6972
718	4	35.7851	35.7851
719	4	34.4852	34.4852
720	2	41.7868	41.7868
721	4	40.4932	40.4932
722	3	36.3392	36.3392
723	2	33.642	33.642
724	4	34.892	34.892
725	3	34.7696	34.7696
726	3	34.882	34.882
727	4	35.2624	35.2624
728	1	34.8442	34.8442
729	2	34.7677	34.7677
730	4	36.7437	36.7437
731	5	36.7216	36.7216
732	5	36.8446	36.8446
733	4	36.6726	36.6726
734	2	36.6925	36.6925
735	4	36.7087	36.7087
736	5	34.503	34.503
737	3	34.7166	34.7166
738	5	36.069	36.069
739	2	36.069	36.069
740	4	36.0472	36.0472
741	2	36.2988	36.2988
742	3	36.1085	36.1085
743	5	33.5847	33.5847
744	5	33.5893	33.5893
745	4	33.591	33.591
746	3	33.5722	33.5722
747	2	33.482	33.482
748	1	33.5473	33.5473
749	5	33.5799	33.5799
750	5	33.5762	33.5762
751	3	32.8003	32.8003
752	4	37.1455	37.1455
753	4	34.5106	34.5106
754	4	35.0773	35.0773
755	5	37.4289	37.4289
756	2	34.7187	34.7187
757	5	34.6718	34.6718
758	1	34.6609	34.6609
759	4	34.3481	34.3481
760	1	34.7307	34.7307
761	3	35.3365	35.3365
762	4	37.9046	37.9046
763	4	39.3113	39.3113
764	4	34.806	34.806
765	4	34.9016	34.9016
766	2	34.7588	34.7588
767	4	35.8023	35.8023
768	2	43.0771	43.0771
769	2	43.1287	43.1287
770	2	33.8792	33.8792
771	1	33.8649	33.8649
772	3	33.8586	33.8586
773	3	43.8088	43.8088
774	3	34.8284	34.8284
775	4	36.0123	36.0123
776	4	36.0641	36.0641
777	1	35.5396	35.5396
778	5	35.6461	35.6461
779	4	35.1256	35.1256
780	4	44.3484	44.3484
781	4	31.7774	31.7774
782	2	35.2044	35.2044
783	2	35.1394	35.1394
784	4	35.174	35.174
785	1	35.1719	35.1719
786	3	35.1221	35.1221
787	1	35.1451	35.1451
788	4	34.6086	34.6086
789	3	35.1844	35.1844
790	2	35.1203	35.1203
791	4	34.6571	34.6571
792	5	34.7345	34.7345
793	4	39.4053	39.4053
794	4	35.6899	35.6899
795	5	43.9307	43.9307
796	2	26.2418	26.2418
797	4	34.4827	34.4827
798	2	35.8783	35.8783
799	4	34.8287	34.8287
800	1	36.4699	36.4699
801	2	34.1887	34.1887
802	4	36.8769	36.8769
803	4	36.632	36.632
