# Supplementary material for: Accessibility of pediatric inpatient services in Japan
Source: PLoS One. 2018 Aug 3;13(8):e0201443. doi: 10.1371/journal.pone.0201443 (PMC6075767; doi:10.1371/journal.pone.0201443)
Supplement: S4 Table — (XLSX) [file pone.0201443.s004.xlsx]

## Sheet: 1_3_under_60min
ID	REGION	KEY_CODE	Longitude	Latitude	SUM_AREA(km2)	Population_0_4years	Population_5_9years	Population_10_14years
1	H	011010200	141.309	43.0521	0.576031	0	0	0
2	H	011010300	141.314	43.0485	0.576867	0	0	0
3	H	011010400	141.303	43.0352	1.53362	2	0	0
4	H	011011000	141.292	43.0463	1.75587	0	3	3
6	H	01101120101	141.313	43.0645	0.0134951	10	18	9
7	H	01101120102	141.312	43.0635	0.00684712	9	4	6
8	H	01101120103	141.311	43.0629	0.00679965	7	6	12
9	H	01101120104	141.311	43.0622	0.00565043	1	1	1
10	H	01101120105	141.31	43.0617	0.00700187	1	3	3
11	H	01101120106	141.31	43.0607	0.0310338	10	16	28
12	H	01101120107	141.309	43.0595	0.0153945	16	9	13
13	H	01101120108	141.309	43.0589	0.0120307	13	9	8
14	H	01101120109	141.308	43.0581	0.0243615	6	14	11
15	H	01101120110	141.306	43.057	0.0576371	33	23	24
16	H	01101120111	141.304	43.0559	0.0277249	2	6	11
17	H	01101120112	141.303	43.0546	0.0226365	5	7	8
18	H	01101120113	141.302	43.0527	0.0365463	6	5	8
19	H	01101120114	141.301	43.0503	0.0882491	6	4	9
20	H	01101120115	141.298	43.0488	0.0572444	9	13	23
21	H	01101120116	141.295	43.046	0.0922806	15	20	26
22	H	01101120117	141.293	43.0433	0.0311978	4	6	4
23	H	01101120118	141.293	43.0406	0.0542202	1	4	5
24	H	01101120201	141.312	43.0653	0.0347702	6	5	5
25	H	01101120202	141.311	43.0644	0.0152243	10	8	10
26	H	01101120203	141.31	43.0637	0.0266777	7	18	15
27	H	01101120204	141.309	43.063	0.014378	7	7	11
28	H	01101120205	141.309	43.0622	0.030363	24	13	12
29	H	01101120206	141.307	43.0617	0.0225144	12	17	21
30	H	01101120207	141.307	43.0606	0.0315691	18	26	27
31	H	01101120208	141.306	43.0598	0.0351111	20	24	22
32	H	01101120209	141.305	43.059	0.0345863	4	10	8
33	H	01101120210	141.304	43.058	0.0400239	16	5	11
34	H	01101120211	141.302	43.0572	0.044225	21	16	10
35	H	01101120212	141.301	43.0558	0.0485676	7	10	11
36	H	01101120213	141.3	43.0537	0.0679365	17	16	32
37	H	01101120214	141.3	43.0517	0.0373863	0	0	1
38	H	01101120215	141.296	43.049	0.035342	10	19	26
39	H	01101120216	141.291	43.0472	0.132853	14	20	61
40	H	01101120217	141.291	43.0441	0.0976438	12	19	15
41	H	01101120301	141.309	43.0667	0.0482143	6	5	9
42	H	01101120302	141.308	43.0659	0.0266979	5	7	15
43	H	01101120303	141.308	43.0652	0.0285958	20	25	35
44	H	01101120304	141.307	43.0645	0.0328263	22	28	48
45	H	01101120305	141.306	43.0637	0.0341071	20	23	28
46	H	01101120306	141.305	43.0629	0.0358457	32	24	48
47	H	01101120307	141.304	43.0619	0.0479248	23	44	48
48	H	01101120308	141.303	43.061	0.0282243	3	11	10
49	H	01101120309	141.302	43.0604	0.0275612	10	14	24
50	H	01101120310	141.301	43.0592	0.0434745	48	46	36
51	H	01101120311	141.299	43.0585	0.0299836	6	7	8
52	H	01101120312	141.298	43.0564	0.0925515	9	16	16
53	H	01101120313	141.298	43.0525	0.0585118	5	6	14
54	H	01101120401	141.307	43.068	0.0301043	0	2	2
55	H	01101120402	141.306	43.0672	0.0176775	25	39	41
56	H	01101120403	141.305	43.0666	0.0185588	5	14	18
57	H	01101120404	141.304	43.0659	0.0283923	12	24	12
58	H	01101120405	141.303	43.0651	0.0245929	11	12	21
59	H	01101120406	141.302	43.0643	0.0260245	6	10	9
60	H	01101120407	141.302	43.0637	0.0185989	5	8	7
61	H	01101120408	141.301	43.0629	0.0367523	0	0	0
62	H	01101120409	141.3	43.0617	0.0463368	18	20	16
63	H	01101120410	141.298	43.0605	0.0501653	10	8	10
64	H	01101120411	141.296	43.0586	0.119866	11	32	46
65	H	01101120412	141.293	43.0553	0.120455	20	24	20
66	H	01101120413	141.295	43.0535	0.0783515	7	12	14
67	H	01101130001	141.318	43.0442	0.0595449	13	15	17
68	H	01101130002	141.316	43.044	0.038084	5	5	7
69	H	01101130003	141.313	43.0431	0.0427168	7	5	3
70	H	01101130004	141.313	43.041	0.17053	0	0	0
71	H	01101140001	141.318	43.0407	0.0444337	10	25	27
72	H	01101140002	141.316	43.0357	0.0695155	6	7	11
73	H	01101140003	141.314	43.0361	0.0956686	9	9	24
74	H	01101140004	141.314	43.0388	0.167729	0	0	0
75	H	01101150001	141.32	43.0419	0.0547929	15	16	30
76	H	01101150002	141.322	43.04	0.0226187	1	3	11
77	H	01101150003	141.32	43.0396	0.0407446	9	9	15
78	H	01101150004	141.323	43.0388	0.0278084	4	8	13
79	H	01101150005	141.322	43.0364	0.143421	3	7	4
80	H	01101150006	141.319	43.0376	0.0858589	0	1	2
81	H	01101160001	141.326	43.0374	0.0344325	2	6	11
82	H	01101160002	141.326	43.0357	0.0896012	14	26	20
83	H	01101160003	141.324	43.0317	0.24631	15	21	22
84	H	01101160004	141.329	43.0339	0.109171	6	8	8
85	H	01101160005	141.331	43.0304	0.355027	4	2	1
86	H	01101170001	141.303	43.0485	0.0572497	21	24	24
87	H	01101170002	141.302	43.0446	0.134962	7	23	17
88	H	01101170003	141.305	43.0429	0.0594712	25	18	11
89	H	01101170004	141.304	43.0404	0.0949192	9	9	3
90	H	01101170005	141.303	43.0376	0.123084	10	22	24
91	H	01101170006	141.307	43.0412	0.0895949	6	3	3
92	H	01101170007	141.31	43.0425	0.0445137	4	11	9
93	H	01101170008	141.307	43.0448	0.0597014	12	12	11
94	H	01101170009	141.311	43.0445	0.0935525	10	28	17
95	H	01101170010	141.31	43.0462	0.0559672	13	8	14
96	H	011011800	141.354	43.0446	0.229178	0	0	0
97	H	01101190001	141.312	43.0582	0.0238271	5	7	7
98	H	01101190002	141.311	43.058	0.0290054	9	18	20
99	H	01101190003	141.309	43.0572	0.0206632	6	8	7
100	H	01101200001	141.358	43.0619	0.0311707	0	0	0
101	H	01101200002	141.359	43.0621	0.0275865	9	5	4
102	H	01101200003	141.361	43.0624	0.0268934	3	0	0
103	H	01101200004	141.363	43.0626	0.0266024	9	6	3
104	H	01101200005	141.364	43.0628	0.0288133	1	0	0
105	H	01101200006	141.366	43.063	0.0269442	0	2	3
106	H	01101200007	141.367	43.0632	0.0283432	14	17	1
107	H	01101200008	141.369	43.0634	0.0281577	11	10	13
108	H	01101200009	141.37	43.0634	0.034136	7	10	11
109	H	01101200010	141.372	43.0638	0.0358545	17	22	25
110	H	01101200011	141.374	43.0643	0.0225474	3	4	5
111	H	01101200012	141.376	43.0647	0.0294399	0	0	1
112	H	01101200013	141.378	43.0652	0.0221011	0	0	0
113	H	01101200014	141.381	43.0658	0.00988141	0	0	0
114	H	01101210001	141.356	43.0612	0.0360738	0	0	0
115	H	01101210002	141.354	43.0608	0.0274663	0	0	0
116	H	01101210003	141.353	43.0608	0.0330244	0	0	0
117	H	01101210004	141.351	43.0603	0.0227502	0	0	0
118	H	01101210005	141.35	43.0602	0.0276462	0	0	0
119	H	01101210006	141.348	43.0599	0.0242723	1	0	0
120	H	01101210007	141.347	43.0598	0.02664	4	3	0
121	H	01101210008	141.345	43.0596	0.027778	1	0	0
122	H	01101210009	141.344	43.0594	0.0276613	3	1	0
123	H	01101210010	141.342	43.0591	0.0296719	0	0	0
124	H	01101210011	141.34	43.059	0.0274314	0	0	0
125	H	01101210012	141.339	43.0588	0.0282575	0	0	0
126	H	01101210013	141.337	43.0584	0.0241014	7	0	0
127	H	01101210014	141.336	43.0583	0.0288571	1	0	0
128	H	01101210015	141.334	43.0581	0.0280063	11	1	1
129	H	01101210016	141.333	43.0579	0.0274337	7	6	7
130	H	01101210017	141.331	43.0577	0.0279767	3	3	1
131	H	01101210018	141.329	43.0575	0.0275197	10	5	5
132	H	01101210019	141.328	43.0573	0.027802	4	3	3
133	H	01101210020	141.326	43.0574	0.0172217	7	4	8
134	H	01101210021	141.325	43.0572	0.0167128	7	8	3
135	H	01101210022	141.324	43.057	0.0165793	8	4	7
136	H	01101210023	141.322	43.0568	0.0166539	16	17	18
137	H	01101210024	141.321	43.0566	0.0167276	15	14	17
138	H	01101210025	141.32	43.0564	0.0168141	0	0	1
139	H	01101210026	141.318	43.0562	0.0171152	4	6	3
140	H	01101210027	141.317	43.056	0.0177624	9	5	10
141	H	01101210028	141.315	43.0558	0.0257049	11	4	0
142	H	01101680101	141.358	43.0603	0.0109432	0	0	0
143	H	01101680102	141.359	43.0605	0.0168612	8	1	2
144	H	01101680103	141.361	43.0607	0.0173831	12	13	9
145	H	01101680104	141.362	43.0609	0.0185479	7	6	1
146	H	01101680105	141.364	43.0612	0.0167452	12	17	10
147	H	01101680106	141.365	43.0614	0.0173305	19	6	7
148	H	01101680107	141.367	43.0614	0.0260748	24	21	22
149	H	01101680108	141.369	43.0618	0.0209806	0	1	0
150	H	01101680201	141.358	43.0592	0.0107793	2	2	1
151	H	01101680202	141.359	43.0593	0.0166215	6	1	1
152	H	01101680203	141.361	43.0596	0.0164138	5	1	3
153	H	01101680204	141.362	43.0598	0.0170132	6	9	7
154	H	01101680205	141.364	43.06	0.0167472	4	5	2
155	H	01101680206	141.367	43.0602	0.040368	17	9	14
156	H	01101680301	141.358	43.058	0.0108175	4	1	1
157	H	01101680302	141.36	43.0582	0.0169039	10	7	4
158	H	01101680303	141.361	43.0584	0.0165087	15	3	4
159	H	01101680304	141.363	43.0586	0.0168522	10	9	2
160	H	01101680305	141.364	43.0588	0.0161747	0	0	0
161	H	01101680306	141.366	43.0589	0.0253736	1	0	0
162	H	01101680401	141.359	43.0569	0.00954978	1	1	0
163	H	01101680402	141.36	43.0571	0.0151018	5	0	0
164	H	01101680403	141.361	43.0573	0.0153082	9	2	0
165	H	01101680404	141.363	43.0575	0.0172688	12	7	5
166	H	01101680405	141.365	43.0578	0.0269298	4	2	1
167	H	01101680501	141.359	43.0558	0.0116741	6	6	0
168	H	01101680502	141.36	43.056	0.0184769	7	2	3
169	H	01101680503	141.362	43.0562	0.0182074	5	0	1
170	H	01101680504	141.363	43.0563	0.0164947	2	0	0
171	H	01101680505	141.365	43.0567	0.0152795	0	1	0
172	H	01101680601	141.359	43.0546	0.0106706	2	2	3
173	H	01101680602	141.361	43.0547	0.0174158	5	2	0
174	H	01101680603	141.363	43.0549	0.0353912	1	0	0
175	H	01101680701	141.36	43.0535	0.00889221	0	0	0
176	H	01101680702	141.361	43.0534	0.0346492	0	0	0
177	H	01101690101	141.357	43.0595	0.0200937	0	0	0
178	H	01101690102	141.355	43.0593	0.0171213	0	0	0
179	H	01101690103	141.353	43.0591	0.0169984	0	0	0
180	H	01101690104	141.352	43.0589	0.0168374	0	0	0
181	H	01101690105	141.35	43.0587	0.0168842	0	0	0
182	H	01101690106	141.349	43.0585	0.0169898	0	0	0
183	H	01101690107	141.347	43.0583	0.0166862	0	0	0
184	H	01101690108	141.345	43.0581	0.0164952	2	2	2
185	H	01101690109	141.344	43.0578	0.0168226	0	0	0
186	H	01101690110	141.342	43.0576	0.0185525	0	0	0
187	H	01101690111	141.341	43.0574	0.0150407	0	0	0
188	H	01101690112	141.339	43.0572	0.0166709	1	0	0
189	H	01101690113	141.338	43.057	0.0168161	12	5	4
190	H	01101690114	141.336	43.0568	0.0171558	1	0	1
191	H	01101690115	141.335	43.0566	0.0165972	0	2	1
192	H	01101690116	141.333	43.0564	0.0163092	0	0	0
193	H	01101690117	141.331	43.0562	0.0162602	3	2	4
194	H	01101690118	141.33	43.0559	0.0160435	1	1	5
195	H	01101690119	141.328	43.0557	0.0175742	18	9	9
196	H	01101690120	141.327	43.0563	0.0110745	23	12	3
197	H	01101690121	141.325	43.0561	0.0111882	18	20	11
198	H	01101690122	141.324	43.0559	0.0110303	2	2	0
199	H	01101690123	141.323	43.0557	0.011154	9	11	16
200	H	01101690124	141.321	43.0555	0.0110824	2	5	3
201	H	01101690125	141.32	43.0553	0.0131014	11	14	9
202	H	01101690126	141.319	43.0552	0.00441254	0	5	2
203	H	01101690127	141.317	43.055	0.0216074	6	7	13
204	H	01101690128	141.315	43.0547	0.0123092	16	14	8
205	H	01101690201	141.357	43.0584	0.0190262	1	0	0
206	H	01101690202	141.355	43.0582	0.0170623	0	0	0
207	H	01101690203	141.354	43.058	0.0170499	0	0	0
208	H	01101690204	141.352	43.0577	0.0169369	0	0	0
209	H	01101690205	141.35	43.0575	0.0171182	1	0	0
210	H	01101690206	141.349	43.0573	0.016745	0	1	0
211	H	01101690207	141.347	43.0571	0.0170626	0	0	0
212	H	01101690208	141.346	43.0569	0.016957	12	6	8
213	H	01101690209	141.344	43.0567	0.0166684	5	1	0
214	H	01101690210	141.343	43.0565	0.0189202	3	1	0
215	H	01101690211	141.341	43.0563	0.0150785	1	0	0
216	H	01101690212	141.339	43.0561	0.0164169	13	7	4
217	H	01101690213	141.338	43.0558	0.0167109	0	0	4
218	H	01101690214	141.336	43.0555	0.0185414	0	0	0
219	H	01101690215	141.335	43.0554	0.0176591	0	0	0
220	H	01101690216	141.333	43.0552	0.0169905	0	0	0
221	H	01101690217	141.332	43.055	0.0165131	0	0	0
222	H	01101690218	141.33	43.0548	0.015722	1	1	0
223	H	01101690219	141.329	43.0546	0.0173454	6	0	1
224	H	01101690220	141.327	43.0553	0.0115686	0	0	0
225	H	01101690221	141.326	43.0551	0.0176717	3	3	2
226	H	01101690222	141.324	43.0549	0.0134565	15	28	20
227	H	01101690223	141.323	43.0547	0.0134697	0	4	0
228	H	01101690224	141.321	43.0546	0.0132786	14	16	8
229	H	01101690225	141.32	43.0543	0.0176734	4	2	4
230	H	01101690226	141.318	43.0539	0.0169881	6	19	12
231	H	01101690227	141.317	43.0538	0.0160883	5	2	3
232	H	01101690228	141.316	43.0536	0.0133768	2	4	4
233	H	01101690301	141.357	43.0573	0.0193302	3	1	0
234	H	01101690302	141.355	43.057	0.0172974	0	0	0
235	H	01101690303	141.354	43.0568	0.0167721	0	0	0
236	H	01101690304	141.352	43.0566	0.0164579	0	0	0
237	H	01101690305	141.351	43.0564	0.0169188	0	0	0
238	H	01101690306	141.349	43.0562	0.0165711	4	8	2
239	H	01101690307	141.348	43.0559	0.0178697	3	1	0
240	H	01101690308	141.346	43.0557	0.0167208	6	3	4
241	H	01101690309	141.344	43.0554	0.0198716	29	10	13
242	H	01101690310	141.343	43.0554	0.014802	0	0	0
243	H	01101690311	141.341	43.0552	0.0114899	2	0	0
244	H	01101690312	141.339	43.055	0.0173614	3	4	1
245	H	01101690313	141.337	43.0549	0.010495	2	0	1
246	H	01101690314	141.335	43.0546	0.00461474	0	0	0
247	H	01101690315	141.334	43.0545	0.00477491	4	2	2
248	H	01101690316	141.332	43.0543	0.00432501	0	0	0
249	H	01101690317	141.33	43.0542	0.00238245	0	0	0
250	H	01101690318	141.329	43.054	0.000649404	0	0	0
251	H	01101690320	141.327	43.0543	0.0123356	8	7	6
252	H	01101690321	141.326	43.054	0.0104823	1	1	3
253	H	01101690322	141.324	43.0539	0.0121525	5	8	1
254	H	01101690323	141.323	43.0537	0.0121926	10	1	4
255	H	01101690324	141.322	43.0535	0.0121478	0	4	3
256	H	01101690325	141.32	43.0533	0.011899	4	0	7
257	H	01101690326	141.319	43.053	0.0093604	12	21	15
258	H	01101690327	141.317	43.0529	0.0123832	13	13	12
259	H	01101690328	141.316	43.0526	0.0079189	2	0	2
260	H	01101690401	141.357	43.0561	0.0192993	1	1	4
261	H	01101690402	141.356	43.0559	0.0170989	0	0	0
262	H	01101690403	141.354	43.0556	0.0174194	0	0	0
263	H	01101690404	141.353	43.0554	0.017444	0	0	0
264	H	01101690405	141.351	43.0552	0.0170077	0	0	0
265	H	01101690406	141.349	43.055	0.0165541	0	0	0
266	H	01101690407	141.348	43.0548	0.0160052	0	1	1
267	H	01101690408	141.346	43.0546	0.0166581	19	6	8
268	H	01101690409	141.345	43.0543	0.0173731	4	1	0
269	H	01101690410	141.343	43.0543	0.0168355	7	1	2
270	H	01101690411	141.341	43.0542	0.0163261	2	2	2
271	H	01101690412	141.339	43.0541	0.018104	2	4	2
272	H	01101690413	141.337	43.0539	0.0254386	21	24	22
273	H	01101690414	141.336	43.0538	0.0189651	9	2	1
274	H	01101690415	141.334	43.0536	0.0239715	9	5	6
275	H	01101690416	141.332	43.0535	0.0229131	20	6	19
276	H	01101690417	141.331	43.0532	0.0263793	0	0	0
277	H	01101690418	141.329	43.0534	0.0184323	7	5	1
278	H	01101690420	141.327	43.0533	0.0129049	19	16	5
279	H	01101690421	141.326	43.0531	0.0139765	11	8	9
280	H	01101690422	141.325	43.0529	0.0139359	22	15	11
281	H	01101690423	141.323	43.0527	0.0136295	7	9	13
282	H	01101690424	141.322	43.0525	0.0139229	11	7	1
283	H	01101690425	141.32	43.0523	0.0149455	14	10	8
284	H	01101690426	141.319	43.0521	0.0150196	8	18	18
285	H	01101690427	141.317	43.0519	0.0155362	3	2	2
286	H	01101690428	141.316	43.0518	0.0130579	0	0	0
287	H	01101690501	141.358	43.0551	0.0151458	1	0	0
288	H	01101690502	141.356	43.0547	0.0176308	0	0	0
289	H	01101690503	141.354	43.0545	0.0148915	0	0	0
290	H	01101690504	141.353	43.0543	0.0149715	0	0	0
291	H	01101690505	141.351	43.0541	0.0171929	0	0	0
292	H	01101690506	141.35	43.0539	0.0170918	0	0	0
293	H	01101690507	141.348	43.0537	0.0168996	2	2	3
294	H	01101690508	141.347	43.0535	0.0170253	10	3	1
295	H	01101690509	141.345	43.0533	0.0222768	15	5	10
296	H	01101690510	141.343	43.0531	0.0167856	7	4	1
297	H	01101690511	141.341	43.053	0.0156147	3	0	0
298	H	01101690512	141.34	43.053	0.0234132	7	0	5
299	H	01101690513	141.338	43.0528	0.0158496	13	17	10
300	H	01101690514	141.336	43.0526	0.0207787	3	8	6
301	H	01101690515	141.334	43.0524	0.0137442	0	3	4
302	H	01101690516	141.332	43.0522	0.0171108	3	1	2
303	H	01101690517	141.331	43.052	0.0104342	4	3	1
304	H	01101690518	141.329	43.0522	0.0185222	9	7	9
305	H	01101690520	141.327	43.0522	0.0116253	6	7	7
306	H	01101690521	141.326	43.052	0.0140049	8	5	4
307	H	01101690522	141.325	43.0518	0.0138429	11	6	6
308	H	01101690523	141.323	43.0516	0.014046	12	7	5
309	H	01101690524	141.322	43.0514	0.015052	2	7	7
310	H	01101690525	141.321	43.0512	0.0148927	4	8	12
311	H	01101690526	141.319	43.051	0.0153955	27	11	5
312	H	01101690527	141.318	43.0507	0.0163336	12	10	2
313	H	01101690528	141.317	43.0508	0.00760105	0	0	0
314	H	01101690601	141.358	43.054	0.0236493	2	0	0
315	H	01101690602	141.356	43.0536	0.0172648	4	1	0
316	H	01101690603	141.355	43.0534	0.0172545	0	0	0
317	H	01101690604	141.353	43.0532	0.0171848	0	0	0
318	H	01101690605	141.352	43.0529	0.0170413	0	0	0
319	H	01101690606	141.35	43.0527	0.0162692	1	0	0
320	H	01101690607	141.348	43.0525	0.0166698	6	2	1
321	H	01101690608	141.347	43.0523	0.0169833	9	6	3
322	H	01101690609	141.345	43.0521	0.0257522	22	15	22
323	H	01101690610	141.343	43.0519	0.014619	0	0	4
324	H	01101690611	141.342	43.0519	0.0153883	10	7	7
325	H	01101690612	141.34	43.0517	0.0221705	18	7	14
326	H	01101690613	141.338	43.0517	0.0222331	16	7	10
327	H	01101690614	141.336	43.0513	0.0181539	25	14	7
328	H	01101690615	141.334	43.0513	0.0209139	26	22	11
329	H	01101690616	141.333	43.051	0.0179051	4	4	1
330	H	01101690617	141.331	43.051	0.0210596	19	16	13
331	H	01101690618	141.329	43.0509	0.0225114	5	8	2
332	H	01101690620	141.328	43.0507	0.0176745	20	20	20
333	H	01101690621	141.327	43.0505	0.0247293	6	3	4
334	H	01101690622	141.325	43.0503	0.0241884	16	13	9
335	H	01101690623	141.324	43.0501	0.0240113	4	6	9
336	H	01101690624	141.323	43.0499	0.0226285	6	5	7
337	H	01101690625	141.321	43.0497	0.0269926	8	7	3
338	H	01101690626	141.32	43.0496	0.0244543	11	8	14
339	H	01101690627	141.319	43.0497	0.00415651	0	0	0
340	H	01101690701	141.36	43.0523	0.0627952	21	9	3
341	H	01101690702	141.357	43.0524	0.0189935	1	2	6
342	H	01101690703	141.355	43.0522	0.0181809	1	0	0
343	H	01101690704	141.353	43.052	0.0170876	1	2	1
344	H	01101690705	141.352	43.0518	0.0175046	0	1	2
345	H	01101690706	141.35	43.0516	0.0166351	7	1	5
346	H	01101690707	141.349	43.0512	0.0199858	13	8	6
347	H	01101690708	141.347	43.0511	0.0235622	7	3	6
348	H	01101690709	141.345	43.0509	0.0194256	6	3	5
349	H	01101690710	141.343	43.0508	0.0166556	6	1	3
350	H	01101690711	141.342	43.0507	0.0171731	1	0	1
351	H	01101690712	141.34	43.0505	0.0237177	3	0	2
352	H	01101690713	141.338	43.0505	0.0234943	16	12	1
353	H	01101690714	141.336	43.0502	0.0154031	17	17	20
354	H	01101690715	141.334	43.05	0.0181072	4	5	8
355	H	01101690716	141.333	43.0498	0.0200253	4	1	4
356	H	01101690717	141.331	43.0497	0.0205169	14	11	10
357	H	01101690718	141.329	43.0496	0.020231	2	2	2
358	H	01101690720	141.328	43.0492	0.00812537	2	1	3
359	H	01101690721	141.327	43.0492	0.00755514	3	4	9
360	H	01101690722	141.326	43.049	0.00699066	27	15	13
361	H	01101690723	141.324	43.0486	0.016971	25	47	50
362	H	01101690724	141.323	43.0482	0.0186461	2	11	10
363	H	01101690725	141.322	43.0478	0.0293779	15	15	19
364	H	01101690726	141.32	43.0475	0.0174628	3	3	10
365	H	01101690801	141.36	43.0507	0.0469133	18	13	3
366	H	01101690802	141.357	43.0511	0.0284947	1	0	1
367	H	01101690803	141.355	43.0508	0.0219808	1	3	2
368	H	01101690804	141.354	43.0506	0.0248554	9	1	3
369	H	01101690805	141.352	43.0502	0.0305546	4	2	1
370	H	01101690806	141.351	43.05	0.0323631	14	11	4
371	H	01101690807	141.349	43.0497	0.0303387	15	5	7
372	H	01101690808	141.347	43.0496	0.0321535	6	3	4
373	H	01101690809	141.345	43.0495	0.0289597	17	10	5
374	H	01101690810	141.343	43.0494	0.021298	8	2	2
375	H	01101690811	141.342	43.0493	0.0227013	7	8	5
376	H	01101690812	141.34	43.0491	0.0271412	15	8	5
377	H	01101690813	141.338	43.049	0.0309625	6	5	4
378	H	01101690814	141.336	43.0489	0.0258867	20	8	11
379	H	01101690815	141.335	43.0487	0.0237666	22	16	12
380	H	01101690816	141.333	43.0485	0.0212064	21	16	17
381	H	01101690817	141.331	43.0484	0.0209225	21	11	22
382	H	01101690818	141.329	43.0483	0.0219199	7	6	12
383	H	01101690820	141.328	43.0481	0.00768147	4	3	0
384	H	01101690821	141.327	43.0482	0.0151381	19	19	34
385	H	01101690822	141.326	43.0481	0.0162495	1	5	13
386	H	01101690823	141.325	43.0474	0.0223216	6	13	19
387	H	01101690824	141.323	43.0468	0.0128176	5	3	5
388	H	01101690825	141.322	43.0461	0.0216783	9	8	11
389	H	01101690826	141.321	43.0453	0.0185332	4	1	2
390	H	01101690901	141.359	43.0492	0.0416681	10	1	3
391	H	01101690902	141.357	43.0497	0.00959398	0	0	0
392	H	01101690903	141.356	43.0495	0.0153933	2	4	0
393	H	01101690904	141.354	43.0487	0.0360502	16	5	12
394	H	01101690905	141.352	43.0485	0.00939699	0	1	2
395	H	01101690906	141.351	43.0482	0.02935	10	25	17
396	H	01101690907	141.349	43.0481	0.01954	10	6	7
397	H	01101690908	141.347	43.0481	0.0238714	8	6	14
398	H	01101690909	141.345	43.048	0.0245815	15	12	9
399	H	01101690910	141.343	43.0478	0.0203841	3	3	0
400	H	01101690911	141.342	43.0478	0.0177456	4	6	7
401	H	01101690912	141.34	43.0476	0.0238838	11	7	8
402	H	01101690913	141.338	43.0475	0.0243123	12	10	12
403	H	01101690914	141.336	43.0474	0.018035	8	11	8
404	H	01101690915	141.335	43.0471	0.0241493	13	7	11
405	H	01101690916	141.333	43.0471	0.0212345	4	14	7
406	H	01101690917	141.331	43.0472	0.0135959	18	15	11
407	H	01101690918	141.33	43.0469	0.0210032	9	19	28
408	H	01101690920	141.327	43.0469	0.025419	11	14	15
409	H	01101690921	141.325	43.0462	0.0301302	17	19	16
410	H	01101690922	141.323	43.0449	0.0340208	0	0	0
411	H	01101690923	141.321	43.0437	0.0258836	27	27	38
412	H	01101691001	141.358	43.0476	0.0709989	11	1	0
413	H	01101691002	141.357	43.0488	0.00140137	0	0	0
414	H	01101691003	141.356	43.0479	0.0283359	0	0	0
415	H	01101691006	141.351	43.047	0.0289881	2	5	3
416	H	01101691007	141.349	43.0468	0.0187978	16	8	7
417	H	01101691008	141.347	43.0468	0.0241	11	9	8
418	H	01101691009	141.345	43.0467	0.0220889	5	1	5
419	H	01101691010	141.344	43.0464	0.0138688	1	1	2
420	H	01101691011	141.342	43.0464	0.0177891	7	3	5
421	H	01101691012	141.34	43.0463	0.0238793	18	12	17
422	H	01101691013	141.338	43.0462	0.024539	6	9	14
423	H	01101691014	141.337	43.0461	0.0232074	15	13	23
424	H	01101691015	141.335	43.0458	0.0163247	5	11	6
425	H	01101691016	141.333	43.0458	0.0207813	13	13	12
426	H	01101691017	141.331	43.0459	0.0272697	7	6	10
427	H	01101691018	141.33	43.0456	0.0205127	21	23	18
428	H	01101691020	141.328	43.0457	0.0250985	7	9	21
429	H	01101691021	141.326	43.0452	0.0316612	7	18	16
430	H	01101691022	141.324	43.0437	0.0296714	12	23	28
431	H	01101691023	141.322	43.0423	0.0289974	0	3	2
432	H	01101691101	141.358	43.0458	0.0562866	19	14	7
433	H	01101691106	141.351	43.0457	0.0201388	6	3	3
434	H	01101691107	141.349	43.0455	0.0207729	9	10	9
435	H	01101691108	141.347	43.0454	0.0249118	13	9	13
436	H	01101691109	141.345	43.0454	0.0285991	6	5	7
437	H	01101691110	141.344	43.0452	0.0161974	0	1	2
438	H	01101691111	141.342	43.045	0.0193428	2	7	17
439	H	01101691112	141.341	43.045	0.024149	22	25	17
440	H	01101691113	141.339	43.0448	0.0248568	8	6	5
441	H	01101691114	141.337	43.0447	0.0215208	3	7	9
442	H	01101691115	141.335	43.0446	0.0214543	22	35	46
443	H	01101691116	141.333	43.0445	0.021472	5	11	6
444	H	01101691117	141.332	43.0443	0.0206279	14	15	18
445	H	01101691118	141.33	43.0442	0.0210565	3	3	15
446	H	01101691120	141.328	43.0442	0.0251859	5	6	13
447	H	01101691121	141.326	43.0438	0.0368019	17	37	35
448	H	01101691122	141.325	43.0427	0.0184618	25	13	8
449	H	01101691123	141.323	43.0416	0.0329257	54	49	49
450	H	01101691201	141.358	43.0444	0.0323031	16	7	2
451	H	01101691206	141.351	43.0442	0.0159909	8	8	2
452	H	01101691207	141.35	43.0442	0.0205043	5	1	0
453	H	01101691208	141.348	43.0441	0.0241884	36	20	12
454	H	01101691209	141.346	43.044	0.0240331	26	23	21
455	H	01101691210	141.344	43.0439	0.015918	1	3	1
456	H	01101691211	141.343	43.0437	0.014791	1	0	0
457	H	01101691212	141.341	43.0436	0.0233314	7	9	11
458	H	01101691213	141.339	43.0435	0.024117	20	15	23
459	H	01101691214	141.337	43.0433	0.0205431	23	35	27
460	H	01101691215	141.335	43.0432	0.0203178	5	6	17
461	H	01101691216	141.334	43.0431	0.0208559	12	7	12
462	H	01101691217	141.332	43.043	0.0213085	10	18	17
463	H	01101691218	141.33	43.0429	0.0205437	4	10	10
464	H	01101691220	141.329	43.0428	0.0188558	6	7	14
465	H	01101691221	141.327	43.0425	0.0159991	2	14	29
466	H	01101691222	141.326	43.0417	0.0161158	2	15	19
467	H	01101691223	141.324	43.0407	0.0290256	34	58	74
468	H	01101691301	141.358	43.0433	0.0426889	19	5	7
469	H	01101691305	141.353	43.0428	0.00992075	1	2	7
470	H	01101691306	141.351	43.043	0.0175812	6	2	4
471	H	01101691307	141.35	43.0429	0.0208045	10	4	6
472	H	01101691308	141.348	43.0428	0.0242865	24	18	10
473	H	01101691309	141.346	43.0426	0.0239229	15	9	9
474	H	01101691310	141.344	43.0426	0.019069	20	9	5
475	H	01101691311	141.343	43.0425	0.0192762	13	15	18
476	H	01101691312	141.341	43.0426	0.0122004	5	2	4
477	H	01101691313	141.339	43.0422	0.0214661	11	15	11
478	H	01101691314	141.337	43.042	0.0203647	2	6	9
479	H	01101691315	141.335	43.042	0.0180792	13	18	7
480	H	01101691316	141.334	43.0419	0.0175423	9	9	15
481	H	01101691317	141.332	43.0418	0.0172518	0	6	5
482	H	01101691318	141.33	43.0417	0.0170461	6	6	11
483	H	01101691320	141.329	43.0417	0.00760409	2	2	3
484	H	01101691321	141.328	43.0412	0.0288195	30	53	69
485	H	01101691322	141.327	43.0405	0.0291853	14	13	27
486	H	01101691323	141.325	43.0395	0.0481652	18	29	36
487	H	01101691401	141.358	43.0419	0.033768	11	4	2
488	H	01101691405	141.353	43.0419	0.0176158	20	14	6
489	H	01101691406	141.351	43.0415	0.0218527	8	12	13
490	H	01101691407	141.35	43.0414	0.025575	11	6	10
491	H	01101691408	141.348	43.0413	0.030127	28	32	31
492	H	01101691409	141.346	43.0411	0.0294205	3	0	3
493	H	01101691410	141.344	43.041	0.0217719	0	0	0
494	H	01101691411	141.343	43.0409	0.021591	10	13	23
495	H	01101691412	141.341	43.0411	0.0415291	8	8	10
496	H	01101691413	141.339	43.0407	0.0339634	12	16	13
497	H	01101691414	141.337	43.0405	0.0267291	20	29	32
498	H	01101691415	141.336	43.0405	0.0281221	14	22	10
499	H	01101691416	141.334	43.0406	0.0226941	8	12	16
500	H	01101691417	141.332	43.0404	0.024036	8	9	9
501	H	01101691418	141.33	43.04	0.0465531	25	25	33
502	H	01101691419	141.328	43.0386	0.0466614	14	26	25
503	H	01101691501	141.357	43.0405	0.0311961	3	0	1
504	H	01101691504	141.355	43.0401	0.0240828	0	0	0
505	H	01101691505	141.353	43.0405	0.0385044	4	9	6
506	H	01101691506	141.352	43.04	0.017626	8	6	18
507	H	01101691507	141.35	43.0399	0.0206444	3	7	8
508	H	01101691508	141.348	43.0398	0.0244595	22	28	22
509	H	01101691509	141.346	43.0397	0.0238534	11	10	8
510	H	01101691510	141.344	43.0396	0.0170597	8	7	20
511	H	01101691511	141.343	43.0394	0.0171254	0	3	1
512	H	01101691512	141.341	43.0393	0.0237429	10	12	13
513	H	01101691513	141.339	43.0392	0.0239014	23	20	19
514	H	01101691514	141.338	43.039	0.020311	13	8	6
515	H	01101691515	141.336	43.0389	0.0200431	4	12	19
516	H	01101691516	141.334	43.0393	0.0163875	11	16	17
517	H	01101691517	141.332	43.039	0.0229768	17	12	7
518	H	01101691518	141.331	43.0383	0.0251461	14	16	11
519	H	01101691519	141.329	43.0375	0.030881	10	15	20
520	H	01101691601	141.356	43.038	0.0508185	0	0	0
521	H	01101691604	141.355	43.0386	0.0132523	2	4	3
522	H	01101691605	141.353	43.0388	0.0217455	7	5	3
523	H	01101691606	141.352	43.0387	0.0180762	0	0	1
524	H	01101691607	141.35	43.0386	0.0209825	14	20	20
525	H	01101691608	141.348	43.0385	0.0246989	8	8	15
526	H	01101691609	141.346	43.0383	0.0241499	5	5	11
527	H	01101691610	141.345	43.0382	0.0186929	19	20	17
528	H	01101691611	141.343	43.0381	0.0177921	6	6	7
529	H	01101691612	141.342	43.038	0.0238327	21	28	26
530	H	01101691613	141.34	43.0378	0.0244583	8	6	12
531	H	01101691614	141.338	43.0377	0.0209084	5	9	8
532	H	01101691615	141.336	43.0376	0.0208027	4	2	7
533	H	01101691616	141.334	43.0383	0.0129129	9	17	13
534	H	01101691617	141.333	43.0377	0.0221703	4	6	8
535	H	01101691618	141.332	43.037	0.0226858	8	6	7
536	H	01101691619	141.33	43.0365	0.0269322	12	15	22
537	H	01101691704	141.355	43.0377	0.00767003	1	5	4
538	H	01101691705	141.354	43.0376	0.0159509	2	5	6
539	H	01101691706	141.352	43.0375	0.0132876	0	0	2
540	H	01101691707	141.35	43.0373	0.0209633	36	26	22
541	H	01101691708	141.349	43.0371	0.0243755	25	22	38
542	H	01101691709	141.347	43.037	0.0241374	18	18	21
543	H	01101691710	141.345	43.0369	0.0179935	12	6	24
544	H	01101691711	141.343	43.0368	0.0163122	0	0	0
545	H	01101691712	141.342	43.0366	0.0243317	9	14	10
546	H	01101691713	141.34	43.0365	0.0247404	15	15	15
547	H	01101691714	141.338	43.0364	0.0210555	14	11	17
548	H	01101691715	141.336	43.0362	0.0213845	38	33	37
549	H	01101691716	141.335	43.0364	0.0218542	6	8	2
550	H	01101691717	141.333	43.0359	0.0164917	11	8	4
551	H	01101691718	141.331	43.0356	0.0280733	25	27	24
552	H	01101691805	141.355	43.0369	0.00365806	0	4	3
553	H	01101691806	141.354	43.0359	0.0676389	0	0	0
554	H	01101691807	141.351	43.036	0.0166983	3	6	4
555	H	01101691808	141.349	43.0358	0.024451	6	7	7
556	H	01101691809	141.347	43.0356	0.0241893	12	9	7
557	H	01101691810	141.345	43.0355	0.0186017	0	1	7
558	H	01101691811	141.344	43.0355	0.0164681	10	3	6
559	H	01101691812	141.342	43.0353	0.0239643	28	22	33
560	H	01101691813	141.34	43.0352	0.0244533	15	12	14
561	H	01101691814	141.338	43.035	0.021145	15	27	17
562	H	01101691815	141.336	43.0349	0.0217062	8	6	14
563	H	01101691816	141.335	43.035	0.0113291	6	16	20
564	H	01101691817	141.333	43.0345	0.0315018	23	47	46
565	H	01101691905	141.355	43.0346	0.0227618	7	4	8
566	H	01101691906	141.352	43.0347	0.0173	7	7	13
567	H	01101691907	141.351	43.0347	0.0244871	16	25	11
568	H	01101691908	141.349	43.0344	0.0245385	8	6	11
569	H	01101691909	141.347	43.0344	0.021598	14	14	16
570	H	01101691910	141.345	43.0341	0.019285	3	5	3
571	H	01101691911	141.344	43.0342	0.0197685	2	1	6
572	H	01101691912	141.342	43.034	0.0239425	16	32	32
573	H	01101691913	141.34	43.0338	0.0251017	10	14	18
574	H	01101691914	141.338	43.0337	0.0214803	13	15	15
575	H	01101691915	141.336	43.0336	0.0213003	18	22	17
576	H	01101691916	141.334	43.0335	0.034649	22	23	24
577	H	01101692005	141.355	43.0337	0.0308778	2	2	2
578	H	01101692006	141.352	43.0333	0.0146216	6	6	4
579	H	01101692007	141.351	43.0332	0.0202838	20	32	20
580	H	01101692008	141.349	43.0331	0.0241985	14	12	16
581	H	01101692009	141.347	43.033	0.0270798	19	11	12
582	H	01101692010	141.345	43.0327	0.01909	8	13	6
583	H	01101692011	141.344	43.0328	0.0157914	1	3	7
584	H	01101692012	141.342	43.0326	0.0236625	15	9	8
585	H	01101692013	141.34	43.0325	0.0240304	10	15	21
586	H	01101692014	141.338	43.0323	0.0208033	9	11	19
587	H	01101692015	141.337	43.0325	0.0221662	4	4	5
588	H	01101692016	141.335	43.0319	0.0169289	0	1	3
589	H	01101692105	141.355	43.0319	0.0894114	0	0	0
590	H	01101692106	141.352	43.0321	0.00890509	5	12	11
591	H	01101692107	141.351	43.0319	0.020211	12	7	2
592	H	01101692108	141.349	43.0318	0.0243607	19	23	36
593	H	01101692109	141.347	43.0316	0.0241045	7	13	27
594	H	01101692110	141.346	43.0314	0.0149552	4	4	6
595	H	01101692111	141.344	43.0315	0.0195759	2	3	2
596	H	01101692112	141.342	43.0313	0.023553	11	10	9
597	H	01101692113	141.34	43.0312	0.0243097	13	22	27
598	H	01101692114	141.339	43.031	0.0214083	8	15	12
599	H	01101692115	141.337	43.0312	0.00911803	7	21	30
600	H	01101692116	141.336	43.0307	0.0213849	2	1	1
601	H	01101692206	141.353	43.0297	0.0399572	0	0	0
602	H	01101692207	141.351	43.0305	0.0212376	1	0	1
603	H	01101692208	141.349	43.0304	0.0245036	7	9	14
604	H	01101692209	141.347	43.0303	0.0245006	14	11	21
605	H	01101692210	141.346	43.0302	0.0180288	2	3	0
606	H	01101692211	141.344	43.0301	0.0163239	14	9	8
607	H	01101692212	141.343	43.0302	0.0146806	2	8	6
608	H	01101692213	141.341	43.0298	0.0248387	0	0	0
609	H	01101692214	141.339	43.0297	0.0213018	5	16	10
610	H	01101692215	141.337	43.0295	0.0257153	6	5	6
611	H	01101692307	141.351	43.0292	0.0211547	21	8	7
612	H	01101692308	141.35	43.0291	0.0246225	22	16	26
613	H	01101692309	141.348	43.0289	0.0244417	3	10	10
614	H	01101692310	141.346	43.0288	0.0194818	0	3	3
615	H	01101692311	141.344	43.0287	0.0191445	1	6	7
616	H	01101692312	141.343	43.0289	0.0347093	28	28	35
617	H	01101692313	141.341	43.0285	0.0237025	3	1	2
618	H	01101692314	141.339	43.0282	0.0236691	6	8	10
619	H	01101692315	141.337	43.0281	0.0206034	16	6	14
620	H	01101692407	141.352	43.0279	0.0399061	5	5	4
621	H	01101692408	141.35	43.0277	0.024506	10	14	22
622	H	01101692409	141.348	43.0276	0.01613	18	13	16
623	H	01101692410	141.346	43.0275	0.0258522	0	0	0
624	H	01101692411	141.345	43.0274	0.0171946	1	3	4
625	H	01101692412	141.343	43.0272	0.0234941	6	10	6
626	H	01101692413	141.341	43.0272	0.0114878	2	5	1
627	H	01101692414	141.34	43.027	0.0271023	36	25	15
628	H	01101692415	141.339	43.0266	0.00883959	9	3	3
629	H	01101692507	141.352	43.0266	0.0294379	2	3	1
630	H	01101692508	141.35	43.0264	0.0247331	17	21	16
631	H	01101692509	141.348	43.0262	0.0172519	11	11	17
632	H	01101692510	141.347	43.0261	0.0275261	0	0	0
633	H	01101692511	141.345	43.026	0.0199881	5	0	1
634	H	01101692512	141.343	43.0259	0.0220515	4	7	7
635	H	01101692513	141.341	43.0258	0.0161114	4	8	6
636	H	01101692514	141.34	43.0255	0.0134771	1	1	0
637	H	01101692607	141.352	43.0251	0.0260247	3	9	7
638	H	01101692608	141.35	43.0251	0.0213294	6	10	8
639	H	01101692609	141.348	43.025	0.0137975	6	10	14
640	H	01101692610	141.347	43.0248	0.023662	0	0	0
641	H	01101692611	141.345	43.0247	0.019207	0	0	0
642	H	01101692612	141.343	43.0246	0.0119452	10	11	3
643	H	01101692613	141.342	43.0247	0.0119415	11	17	19
644	H	01101692614	141.341	43.0242	0.0123944	2	2	1
645	H	01101692707	141.352	43.0238	0.0186806	0	0	0
646	H	01101692708	141.35	43.0238	0.0260175	3	4	4
647	H	01101692709	141.349	43.0236	0.0185684	0	0	0
648	H	01101692710	141.347	43.0235	0.0286201	0	0	0
649	H	01101692711	141.345	43.0234	0.0117838	6	5	4
650	H	01101692712	141.344	43.0236	0.013485	4	7	2
651	H	01101692713	141.343	43.0235	0.0126393	3	8	3
652	H	01101692714	141.342	43.023	0.00517887	0	0	0
653	H	01101692808	141.351	43.0226	0.0329606	37	23	25
654	H	01101692809	141.349	43.0222	0.0177268	10	11	23
655	H	01101692810	141.347	43.0222	0.021278	8	3	2
656	H	01101692811	141.345	43.0224	0.0120508	0	2	4
657	H	01101692812	141.344	43.0223	0.0191975	7	8	15
658	H	01101692813	141.343	43.0222	0.0043063	0	0	0
659	H	01101692908	141.35	43.0217	0.0047641	0	0	0
660	H	01101692909	141.349	43.0209	0.0179492	7	6	7
661	H	01101692910	141.347	43.0209	0.0261825	9	10	19
662	H	01101692911	141.345	43.0204	0.0260525	10	9	7
663	H	01101692912	141.344	43.021	0.0257735	0	0	0
664	H	01101693009	141.349	43.0196	0.00958101	0	0	1
665	H	01101693010	141.347	43.019	0.0388963	1	2	7
666	H	01101693011	141.346	43.0186	0.0313861	0	0	0
667	H	01101780101	141.357	43.0634	0.0191884	8	2	0
668	H	01101780102	141.359	43.0636	0.0166931	1	0	0
669	H	01101780103	141.361	43.0639	0.0157622	7	3	1
670	H	01101780104	141.362	43.0639	0.0112368	0	0	0
671	H	01101780105	141.363	43.0643	0.0238367	2	0	1
672	H	01101780106	141.365	43.0645	0.0146791	0	0	0
673	H	01101780107	141.367	43.0647	0.018003	5	3	1
674	H	01101780108	141.369	43.0649	0.0177655	9	15	5
675	H	01101780109	141.37	43.0651	0.0185907	6	3	1
676	H	01101780110	141.372	43.0654	0.0211935	20	15	19
677	H	01101780111	141.374	43.0656	0.0151218	1	3	4
678	H	01101780112	141.376	43.0659	0.0278689	1	4	1
679	H	01101780113	141.378	43.0662	0.0220948	0	0	0
680	H	01101780114	141.38	43.0666	0.0174088	0	0	0
681	H	01101780115	141.382	43.0666	0.0193638	0	0	0
682	H	01101780116	141.383	43.0669	0.0195548	0	0	0
683	H	01101780117	141.384	43.0673	0.0163637	0	0	0
684	H	01101780118	141.386	43.0677	0.0196846	0	0	0
685	H	01101780119	141.387	43.0682	0.0190926	0	0	0
686	H	01101780201	141.357	43.0646	0.0198731	5	2	1
687	H	01101780202	141.359	43.0648	0.0172164	9	3	0
688	H	01101780203	141.36	43.065	0.0166138	2	1	1
689	H	01101780204	141.362	43.0652	0.0133589	0	0	0
690	H	01101780205	141.363	43.0653	0.0165366	0	0	0
691	H	01101780206	141.365	43.0656	0.016711	0	0	0
692	H	01101780207	141.366	43.0658	0.0244748	8	15	15
693	H	01101780208	141.368	43.0661	0.0158562	37	11	21
694	H	01101780209	141.37	43.0663	0.0211146	15	7	8
695	H	01101780210	141.372	43.0666	0.0218873	7	9	7
696	H	01101780211	141.373	43.0668	0.0161103	6	5	4
697	H	01101780212	141.375	43.0671	0.0270275	2	1	1
698	H	01101780213	141.377	43.0674	0.0213555	3	4	9
699	H	01101780214	141.379	43.0678	0.0281751	0	0	0
700	H	01101780215	141.381	43.0681	0.0172818	0	0	0
701	H	01101780216	141.382	43.0684	0.0278481	0	0	0
702	H	01101780217	141.383	43.0687	0.0171916	0	0	0
703	H	01101780218	141.385	43.0689	0.0194391	0	0	0
704	H	01101780219	141.386	43.0693	0.012554	4	1	0
705	H	01101780220	141.388	43.0689	0.0313299	0	0	0
706	H	01101780301	141.357	43.0658	0.0200149	0	0	0
707	H	01101780302	141.358	43.066	0.0175953	4	0	0
708	H	01101780303	141.36	43.0662	0.017294	12	4	4
709	H	01101780304	141.362	43.0664	0.0180509	0	0	0
710	H	01101780305	141.363	43.0666	0.0145261	0	1	1
711	H	01101780306	141.365	43.0668	0.0198917	18	6	13
712	H	01101780307	141.366	43.0671	0.0189775	6	2	0
713	H	01101780308	141.368	43.0672	0.0153894	0	5	2
714	H	01101780309	141.369	43.0677	0.028215	0	0	0
715	H	01101780310	141.371	43.0679	0.0280958	9	0	0
716	H	01101780311	141.373	43.068	0.0124713	0	0	0
717	H	01101780312	141.375	43.0682	0.0282043	12	21	37
718	H	01101780313	141.377	43.0686	0.0105844	0	0	0
719	H	01101780314	141.379	43.0689	0.00872332	0	0	0
720	H	01101780401	141.357	43.067	0.01986	5	2	0
721	H	01101780402	141.358	43.0672	0.0170291	4	2	5
722	H	01101780403	141.36	43.0674	0.0166047	0	0	0
723	H	01101780404	141.361	43.0679	0.0265311	3	2	1
724	H	01101780405	141.363	43.0679	0.01872	0	3	2
725	H	01101780406	141.364	43.068	0.018484	0	0	0
726	H	01101780407	141.366	43.0682	0.0172944	0	0	0
727	H	01101780408	141.368	43.0682	0.0074403	0	0	0
728	H	01101780501	141.356	43.0681	0.0194893	0	0	0
729	H	01101780502	141.358	43.0683	0.0144355	34	10	11
730	H	01101780503	141.359	43.0684	0.0104337	7	3	8
731	H	01101790101	141.356	43.0629	0.0252805	0	0	0
732	H	01101790102	141.354	43.0626	0.0261199	0	0	0
733	H	01101790103	141.352	43.0626	0.0197381	0	0	0
734	H	01101790104	141.351	43.062	0.0305549	0	0	0
735	H	01101790105	141.349	43.062	0.0250244	0	0	0
736	H	01101790106	141.348	43.0617	0.0282528	0	0	0
737	H	01101790107	141.346	43.0616	0.0246657	1	0	0
738	H	01101790108	141.345	43.0614	0.0266826	0	1	1
739	H	01101790109	141.343	43.0612	0.0245737	0	0	0
740	H	01101790110	141.341	43.061	0.0249859	1	0	0
741	H	01101790111	141.34	43.0608	0.0244875	0	0	0
742	H	01101790112	141.338	43.0606	0.0234201	0	0	0
743	H	01101790113	141.337	43.0602	0.0283846	3	1	0
744	H	01101790114	141.335	43.0601	0.0243286	3	2	2
745	H	01101790115	141.334	43.0599	0.0246781	2	3	2
746	H	01101790116	141.332	43.0597	0.0247437	3	1	0
747	H	01101790117	141.331	43.0596	0.0290619	4	4	1
748	H	01101790118	141.329	43.0592	0.0235751	4	5	3
749	H	01101790119	141.327	43.0591	0.0251731	0	3	2
750	H	01101790120	141.326	43.0589	0.0235059	34	24	15
751	H	01101790121	141.325	43.0586	0.0202184	16	19	26
752	H	01101790122	141.323	43.0585	0.0209412	7	15	20
753	H	01101790123	141.322	43.0583	0.0212728	13	19	27
754	H	01101790124	141.321	43.0581	0.0213269	8	12	8
755	H	01101790125	141.319	43.0581	0.0314482	7	18	10
756	H	01101790126	141.318	43.0579	0.0288222	26	34	29
757	H	01101790127	141.316	43.0576	0.0270686	6	8	8
758	H	01101790128	141.314	43.0574	0.0369533	14	15	26
759	H	01101790201	141.355	43.0643	0.0195229	0	0	0
760	H	01101790202	141.354	43.0641	0.0177677	0	0	0
761	H	01101790203	141.352	43.0639	0.0172472	0	0	0
762	H	01101790204	141.35	43.0637	0.0173473	0	0	0
763	H	01101790205	141.349	43.0635	0.0171418	0	0	0
764	H	01101790206	141.347	43.0633	0.0171708	0	0	0
765	H	01101790207	141.346	43.063	0.0160772	0	0	0
766	H	01101790208	141.344	43.0628	0.0187581	0	0	0
767	H	01101790209	141.343	43.0626	0.0165239	0	0	0
768	H	01101790210	141.341	43.0624	0.0180495	11	1	4
769	H	01101790211	141.34	43.0622	0.017229	0	0	0
770	H	01101790212	141.338	43.062	0.0171377	5	5	6
771	H	01101790213	141.336	43.0618	0.0170615	6	12	5
772	H	01101790214	141.335	43.0616	0.0170183	9	2	19
773	H	01101790215	141.333	43.0613	0.0171418	0	0	0
774	H	01101790216	141.332	43.0611	0.0172153	0	0	0
775	H	01101790217	141.33	43.061	0.0130226	1	9	3
776	H	01101790218	141.329	43.0607	0.0185247	4	3	6
777	H	01101790219	141.327	43.0605	0.0175067	4	5	3
778	H	01101790220	141.326	43.0603	0.0171274	17	8	2
779	H	01101790221	141.324	43.0601	0.0139246	5	2	4
780	H	01101790222	141.323	43.0599	0.0139635	8	10	3
781	H	01101790223	141.322	43.0597	0.014785	4	8	6
782	H	01101790224	141.32	43.0596	0.0149222	9	11	11
783	H	01101790225	141.319	43.0596	0.0105373	8	22	22
784	H	01101790226	141.317	43.0594	0.0108328	1	2	1
785	H	01101790227	141.316	43.0591	0.0127461	7	6	2
786	H	01101790228	141.314	43.0588	0.0204767	9	12	14
787	H	01101790301	141.355	43.0655	0.0200886	0	0	0
788	H	01101790302	141.353	43.0653	0.0181455	0	0	0
789	H	01101790303	141.352	43.0651	0.017475	0	0	0
790	H	01101790304	141.35	43.0649	0.017824	0	0	0
791	H	01101790305	141.349	43.0647	0.0177075	0	0	0
792	H	01101790306	141.347	43.0645	0.0175685	0	0	0
793	H	01101790307	141.346	43.0642	0.0172921	2	2	3
794	H	01101790308	141.344	43.064	0.0181358	0	0	0
795	H	01101790309	141.342	43.0638	0.0162787	0	0	0
796	H	01101790310	141.341	43.0636	0.0185394	0	0	0
797	H	01101790311	141.339	43.0634	0.017449	10	5	9
798	H	01101790312	141.338	43.0632	0.0175849	3	2	4
799	H	01101790313	141.336	43.063	0.017502	12	9	10
800	H	01101790314	141.335	43.0627	0.0176894	1	3	0
801	H	01101790315	141.333	43.0625	0.0175876	2	0	3
802	H	01101790316	141.331	43.0623	0.0178683	39	23	17
803	H	01101790317	141.33	43.0621	0.0179779	18	27	17
804	H	01101790318	141.328	43.0619	0.0185059	17	19	10
805	H	01101790319	141.327	43.0616	0.0124567	1	1	0
806	H	01101790320	141.325	43.0615	0.0174397	3	2	5
807	H	01101790321	141.324	43.0613	0.0154362	8	9	4
808	H	01101790322	141.323	43.0611	0.0129496	8	9	6
809	H	01101790323	141.321	43.0609	0.0153539	5	15	7
810	H	01101790324	141.32	43.0608	0.0153078	14	10	10
811	H	01101790325	141.319	43.0606	0.0167787	21	21	21
812	H	01101790326	141.317	43.0604	0.0168778	7	7	12
813	H	01101790327	141.316	43.0602	0.0178503	5	5	12
814	H	01101790328	141.314	43.0598	0.0124043	0	3	1
815	H	01101790329	141.313	43.0597	0.0142307	5	8	5
816	H	01101790330	141.311	43.0595	0.0197045	9	3	10
817	H	01101790401	141.355	43.0667	0.0198328	0	0	0
818	H	01101790402	141.353	43.0665	0.0177099	0	0	0
819	H	01101790403	141.351	43.0663	0.0169775	0	0	0
820	H	01101790404	141.35	43.0661	0.0171499	0	0	0
821	H	01101790405	141.348	43.0659	0.0171083	0	0	0
822	H	01101790406	141.347	43.0656	0.0169696	0	0	0
823	H	01101790407	141.345	43.0654	0.0160118	2	0	1
824	H	01101790408	141.344	43.0652	0.0179391	0	0	0
825	H	01101790409	141.342	43.065	0.0153491	0	0	0
826	H	01101790410	141.341	43.0648	0.0182276	0	0	0
827	H	01101790411	141.339	43.0646	0.0170192	19	14	7
828	H	01101790412	141.337	43.0644	0.0172861	8	9	3
829	H	01101790413	141.336	43.0642	0.0171707	6	6	4
830	H	01101790414	141.334	43.0639	0.0172361	9	6	7
831	H	01101790415	141.333	43.0637	0.0172061	19	16	16
832	H	01101790416	141.331	43.0635	0.0172304	11	11	2
833	H	01101790417	141.33	43.0633	0.0170066	14	13	17
834	H	01101790418	141.328	43.0631	0.0169214	6	6	3
835	H	01101790419	141.326	43.0627	0.0219796	1	7	14
836	H	01101790420	141.325	43.0627	0.0169886	18	31	23
837	H	01101790421	141.324	43.0625	0.0143073	8	4	2
838	H	01101790422	141.322	43.0623	0.0132471	0	3	9
839	H	01101790423	141.321	43.0621	0.0147564	3	5	5
840	H	01101790424	141.32	43.062	0.0149077	46	28	37
841	H	01101790425	141.318	43.0618	0.0161209	12	19	15
842	H	01101790426	141.317	43.0616	0.0165961	14	16	8
843	H	01101790427	141.315	43.0614	0.015366	1	0	0
844	H	01101790428	141.314	43.061	0.0274691	3	1	4
845	H	01101790429	141.312	43.0609	0.009187	3	4	4
846	H	01101790430	141.311	43.0606	0.00680244	7	10	13
847	H	01101790501	141.354	43.0679	0.0194499	0	0	0
848	H	01101790502	141.353	43.0677	0.0194291	0	0	0
849	H	01101790503	141.351	43.0675	0.0176745	0	0	0
850	H	01101790504	141.35	43.0673	0.017814	0	0	0
851	H	01101790505	141.348	43.067	0.0171974	0	0	0
852	H	01101790506	141.346	43.0668	0.0167787	0	0	0
853	H	01101790507	141.345	43.0666	0.0153831	0	0	0
854	H	01101790508	141.343	43.0664	0.0200437	0	0	0
855	H	01101790509	141.342	43.0663	0.0198261	4	1	3
856	H	01101790510	141.34	43.0659	0.0155061	7	3	7
857	H	01101790511	141.339	43.0657	0.0170631	27	5	0
858	H	01101790512	141.337	43.0655	0.0170267	14	3	1
859	H	01101790513	141.336	43.0653	0.0170642	5	2	0
860	H	01101790514	141.334	43.0651	0.017015	0	0	2
861	H	01101790515	141.332	43.0649	0.0171389	13	16	10
862	H	01101790516	141.331	43.0647	0.0172522	15	10	5
863	H	01101790517	141.329	43.0645	0.0166066	10	1	3
864	H	01101790518	141.328	43.0643	0.0168412	7	4	5
865	H	01101790519	141.326	43.0641	0.0165278	9	4	7
866	H	01101790520	141.325	43.0638	0.0164164	10	9	4
867	H	01101790521	141.323	43.0637	0.0119302	1	4	1
868	H	01101790522	141.322	43.0634	0.0150021	4	1	2
869	H	01101790523	141.321	43.0633	0.014429	16	27	39
870	H	01101790524	141.319	43.0631	0.0143239	24	21	21
871	H	01101790525	141.317	43.0627	0.0176878	3	8	4
872	H	01101790526	141.316	43.0623	0.00403767	0	0	1
873	H	01101790527	141.315	43.0626	0.0157967	10	3	7
874	H	01101790528	141.314	43.0622	0.00921381	1	0	0
875	H	01101790529	141.312	43.0621	0.0187196	6	7	8
876	H	01101790610	141.34	43.067	0.0140948	9	6	5
877	H	01101790611	141.338	43.0669	0.0166169	9	10	16
878	H	01101790612	141.337	43.0667	0.0158615	33	11	5
879	H	01101790613	141.335	43.0665	0.0163303	5	0	0
880	H	01101790614	141.334	43.0663	0.0165638	15	12	10
881	H	01101790615	141.332	43.0661	0.0162374	3	1	0
882	H	01101790616	141.331	43.0658	0.0165591	18	11	23
883	H	01101790617	141.329	43.0656	0.0160762	0	0	0
884	H	01101790618	141.327	43.0654	0.0166101	2	4	2
885	H	01101790619	141.326	43.0652	0.0165453	7	5	6
886	H	01101790620	141.324	43.065	0.0165376	9	6	4
887	H	01101790621	141.323	43.0648	0.0127046	5	1	2
888	H	01101790622	141.322	43.0647	0.0135585	3	4	5
889	H	01101790623	141.32	43.0645	0.0149308	2	5	9
890	H	01101790624	141.319	43.0643	0.0143608	11	17	12
891	H	01101790625	141.318	43.0639	0.0246939	18	12	17
892	H	01101790626	141.316	43.0635	0.0245772	8	5	8
893	H	01101790627	141.314	43.0641	0.015306	9	15	16
894	H	01101790628	141.313	43.0632	0.0214878	16	7	16
895	H	01101790711	141.338	43.0678	0.0102187	4	2	0
896	H	01101790712	141.337	43.0678	0.0178526	47	16	13
897	H	01101790713	141.335	43.0676	0.0161712	12	7	4
898	H	01101790714	141.333	43.0674	0.0167641	12	6	4
899	H	01101790715	141.332	43.0672	0.0162633	17	12	7
900	H	01101790716	141.33	43.067	0.016458	16	19	29
901	H	01101790717	141.329	43.0668	0.0164988	10	1	3
902	H	01101790718	141.327	43.0665	0.0166356	0	0	3
903	H	01101790719	141.326	43.0663	0.0164517	7	1	2
904	H	01101790720	141.324	43.0661	0.0162331	8	2	4
905	H	01101790721	141.323	43.0659	0.0124213	11	4	5
906	H	01101790722	141.321	43.0658	0.0122138	8	6	10
907	H	01101790723	141.32	43.0656	0.0141738	8	17	25
908	H	01101790724	141.319	43.0654	0.013831	11	7	5
909	H	01101790725	141.317	43.0652	0.0135655	33	21	16
910	H	01101790726	141.316	43.0651	0.0210194	6	11	0
911	H	01101790727	141.315	43.0657	0.0164058	7	6	4
912	H	01101790812	141.336	43.0686	0.00475004	0	0	0
913	H	01101790813	141.335	43.0687	0.0180622	8	14	13
914	H	01101790814	141.333	43.0685	0.0167774	0	0	0
915	H	01101790815	141.332	43.0683	0.0166019	14	9	4
916	H	01101790816	141.33	43.0681	0.0165985	8	5	7
917	H	01101790817	141.328	43.0679	0.0166361	0	0	0
918	H	01101790818	141.327	43.0677	0.0161675	4	2	2
919	H	01101790819	141.325	43.0675	0.016554	7	0	1
920	H	01101790820	141.324	43.0673	0.0166573	0	1	0
921	H	01101790821	141.322	43.067	0.0126392	4	9	4
922	H	01101790822	141.321	43.0669	0.0124856	13	22	21
923	H	01101790823	141.32	43.0667	0.0159175	7	4	2
924	H	01101790824	141.319	43.0665	0.0149968	8	3	4
925	H	01101790825	141.317	43.0671	0.0261234	0	2	4
926	H	01101790826	141.316	43.0666	0.0146986	5	6	5
927	H	01101790913	141.334	43.0695	0.00425202	0	0	0
928	H	01101790914	141.333	43.0696	0.0148524	0	0	0
929	H	01101790915	141.331	43.0694	0.0155982	0	0	0
930	H	01101790916	141.33	43.0692	0.0166392	17	24	28
931	H	01101790917	141.328	43.069	0.0169947	14	16	16
932	H	01101790918	141.327	43.0688	0.0164347	13	10	3
933	H	01101790919	141.325	43.0686	0.0170034	7	4	2
934	H	01101790920	141.323	43.0684	0.0170561	18	18	15
935	H	01101790921	141.322	43.0682	0.0163289	4	5	10
936	H	01101790922	141.321	43.068	0.00693754	0	0	0
937	H	01101790923	141.32	43.0679	0.0160136	13	14	13
938	H	01101790924	141.318	43.0681	0.0306609	11	26	29
939	H	01101791014	141.332	43.0703	0.00236791	0	0	0
940	H	01101791015	141.331	43.0706	0.0206855	24	9	19
941	H	01101791016	141.329	43.0703	0.014155	1	0	0
942	H	01101791017	141.328	43.0702	0.0169752	2	3	0
943	H	01101791018	141.326	43.07	0.0160816	7	16	16
944	H	01101791019	141.325	43.0698	0.016796	1	0	2
945	H	01101791020	141.323	43.0695	0.0171029	0	1	0
946	H	01101791021	141.322	43.0694	0.0183597	2	1	0
947	H	01101791022	141.321	43.0692	0.00844504	0	2	2
948	H	01101791023	141.319	43.069	0.0148614	0	0	0
949	H	01101791024	141.318	43.0694	0.0224794	28	21	13
950	H	01101791113	141.335	43.0711	0.0711097	0	0	0
951	H	01101791114	141.333	43.0726	0.0455756	20	22	32
952	H	01101791115	141.332	43.0711	0.0354819	3	3	1
953	H	01101791116	141.329	43.0714	0.010593	0	0	0
954	H	01101791117	141.328	43.0713	0.0167227	9	12	13
955	H	01101791118	141.326	43.0711	0.0163303	96	47	17
956	H	01101791119	141.324	43.0709	0.0164512	0	0	0
957	H	01101791120	141.323	43.0707	0.0162059	0	0	0
958	H	01101791121	141.321	43.0707	0.0175779	2	1	1
959	H	01101791122	141.32	43.0705	0.00614609	0	0	0
960	H	01101791123	141.319	43.0699	0.0135579	3	6	7
961	H	01101791124	141.318	43.0706	0.0105978	0	0	0
962	H	01101791215	141.331	43.0728	0.0338983	17	4	6
963	H	01101791216	141.329	43.0724	0.0120732	2	0	2
964	H	01101791217	141.327	43.0723	0.0132326	6	15	19
965	H	01101791218	141.326	43.0722	0.0152136	23	8	8
966	H	01101791219	141.324	43.072	0.0166988	0	0	0
967	H	01101791220	141.321	43.0729	0.128843	0	0	0
968	H	01101791223	141.319	43.0713	0.0178874	0	0	2
969	H	01101791315	141.331	43.074	0.035221	11	10	10
970	H	01101791316	141.329	43.0736	0.0212483	15	8	10
971	H	01101791317	141.327	43.0732	0.0177359	0	0	0
972	H	01101791318	141.325	43.0732	0.00990623	0	0	0
973	H	01101791319	141.324	43.0733	0.0210293	0	0	0
974	H	01101791415	141.331	43.0752	0.0497269	17	13	18
975	H	01101791418	141.325	43.074	0.00998385	1	2	0
976	H	01101791420	141.321	43.0749	0.0311879	0	0	0
977	H	01101791515	141.331	43.0768	0.0276945	2	3	8
978	H	01101791519	141.324	43.0744	0.00729648	0	0	0
979	H	01101791615	141.33	43.078	0.0148365	9	6	1
980	H	01101791616	141.326	43.0778	0.450562	0	0	0
981	H	01101791620	141.323	43.0751	0.014119	0	0	0
982	H	01101791621	141.321	43.0759	0.0170241	1	4	0
983	H	011017917	141.33	43.079	0.0150518	3	11	6
984	H	011017918	141.33	43.0803	0.0137068	6	8	5
985	H	011017920	141.328	43.0823	0.0653332	4	2	4
986	H	011017921	141.329	43.084	0.0236015	8	13	24
987	H	011017922	141.328	43.0852	0.0342411	0	0	0
988	H	01102010101	141.32	43.0933	0.0163771	3	4	7
989	H	01102010102	141.319	43.0943	0.042044	18	24	29
990	H	01102010103	141.317	43.0956	0.0280957	11	7	12
991	H	01102010104	141.315	43.0968	0.0320353	10	12	16
992	H	01102010105	141.314	43.098	0.0308653	6	17	14
993	H	01102010106	141.312	43.0994	0.0387446	7	4	4
994	H	01102010201	141.322	43.095	0.0223436	11	9	4
995	H	01102010202	141.32	43.0959	0.0492018	11	10	30
996	H	01102010203	141.318	43.0972	0.0506702	18	19	14
997	H	01102010204	141.317	43.0984	0.0499474	21	36	24
998	H	01102010205	141.315	43.0996	0.0498267	35	29	45
999	H	01102010206	141.313	43.1009	0.0581223	15	13	29
1000	H	01102010207	141.31	43.1016	0.0674358	3	3	4
1001	H	01102010208	141.308	43.1025	0.052712	9	9	3
1002	H	01102010209	141.307	43.1035	0.0411653	17	12	18
1003	H	01102010210	141.306	43.1043	0.0272442	17	16	24
1004	H	01102010211	141.304	43.1052	0.0557674	17	25	31
1005	H	01102010212	141.302	43.1065	0.0511108	19	18	14
1006	H	01102010213	141.3	43.1079	0.0409547	5	4	4
1007	H	01102010301	141.323	43.0966	0.018848	20	15	20
1008	H	01102010302	141.322	43.0974	0.0289399	12	23	13
1009	H	01102010303	141.32	43.0987	0.047769	10	16	21
1010	H	01102010304	141.318	43.1003	0.047771	11	19	34
1011	H	01102010305	141.316	43.1017	0.0426435	14	21	14
1012	H	01102010306	141.314	43.1029	0.0330863	7	2	9
1013	H	01102010307	141.312	43.1033	0.0313884	12	16	15
1014	H	01102010308	141.31	43.1044	0.0405091	6	8	15
1015	H	01102010309	141.309	43.1052	0.0201629	0	4	8
1016	H	01102010310	141.308	43.1059	0.0212988	2	7	8
1017	H	01102010311	141.306	43.1068	0.0421622	4	11	14
1018	H	01102010312	141.304	43.108	0.041409	7	21	20
1019	H	01102010313	141.302	43.1092	0.042446	18	21	10
1020	H	01102010314	141.299	43.1098	0.0750741	18	27	17
1021	H	01102010315	141.297	43.1112	0.0826181	15	14	18
1022	H	01102010316	141.295	43.1125	0.0543712	11	10	13
1023	H	01102010317	141.293	43.1135	0.0378102	0	0	0
1024	H	01102010318	141.291	43.1147	0.0489249	0	0	0
1025	H	01102010319	141.289	43.116	0.0493869	0	0	0
1026	H	01102010320	141.288	43.117	0.0295694	0	0	0
1027	H	01102010401	141.324	43.098	0.0184878	2	5	7
1028	H	01102010402	141.323	43.0989	0.0217428	3	4	9
1029	H	01102010403	141.321	43.1	0.0431406	8	6	12
1030	H	01102010404	141.319	43.1018	0.0532215	17	13	14
1031	H	01102010405	141.317	43.1032	0.0200688	10	5	9
1032	H	01102010406	141.315	43.1041	0.0151401	0	2	0
1033	H	01102010407	141.314	43.1047	0.030974	2	8	12
1034	H	01102010408	141.312	43.1057	0.0406676	6	9	20
1035	H	01102010409	141.31	43.1066	0.020619	19	21	14
1036	H	01102010410	141.309	43.1072	0.0218564	6	8	10
1037	H	01102010411	141.307	43.1081	0.0411403	15	22	22
1038	H	01102010412	141.305	43.1093	0.0419624	4	14	21
1039	H	01102010413	141.303	43.1105	0.0428658	18	22	23
1040	H	01102010414	141.301	43.1118	0.0415421	3	12	6
1041	H	01102010415	141.298	43.1131	0.0479294	4	5	13
1042	H	01102010416	141.296	43.1143	0.0342454	15	24	17
1043	H	01102010417	141.294	43.1152	0.0444898	4	4	12
1044	H	01102010418	141.293	43.1165	0.0369635	9	14	31
1045	H	01102010419	141.291	43.1175	0.0297278	8	3	7
1046	H	01102010420	141.289	43.1184	0.0240242	0	0	0
1047	H	01102010501	141.326	43.0998	0.0319966	12	11	18
1048	H	01102010502	141.324	43.1005	0.0382476	18	19	18
1049	H	01102010503	141.323	43.1015	0.0414448	22	27	59
1050	H	01102010504	141.321	43.1029	0.0350439	5	5	8
1051	H	01102010505	141.319	43.1037	0.0354803	14	15	13
1052	H	01102010506	141.317	43.1049	0.0452398	12	20	15
1053	H	01102010514	141.302	43.1134	0.0645266	0	0	0
1054	H	01102010515	141.299	43.1147	0.0201768	0	0	0
1055	H	01102010516	141.298	43.1155	0.0409534	6	25	34
1056	H	01102010520	141.291	43.1199	0.0417884	0	0	0
1057	H	01102010614	141.304	43.1145	0.0497364	12	34	37
1058	H	01102010615	141.301	43.116	0.0541479	32	31	33
1059	H	01102010616	141.299	43.1171	0.0214998	22	41	35
1060	H	01102010620	141.292	43.1212	0.0211439	0	0	0
1061	H	011020107	141.301	43.1183	0.0341268	0	0	0
1062	H	011020200	141.291	43.1249	1.57703	8	11	22
1063	H	01102030101	141.327	43.1015	0.0244314	1	2	4
1064	H	01102030102	141.325	43.1028	0.0628885	16	21	24
1065	H	01102030103	141.322	43.1041	0.0284498	2	0	3
1066	H	01102030104	141.321	43.1049	0.0281174	17	12	8
1067	H	01102030105	141.319	43.1057	0.0273422	6	15	6
1068	H	01102030106	141.318	43.1065	0.0285993	8	12	11
1069	H	01102030107	141.316	43.1066	0.0597571	2	11	17
1070	H	01102030108	141.314	43.1077	0.0821443	18	24	28
1071	H	01102030109	141.312	43.1086	0.0415459	7	13	15
1072	H	01102030110	141.311	43.1092	0.0431536	12	20	26
1073	H	01102030111	141.31	43.1101	0.08494	14	23	15
1074	H	01102030112	141.307	43.1113	0.0832955	14	30	26
1075	H	01102030113	141.305	43.1125	0.0847079	15	38	35
1076	H	01102030201	141.328	43.103	0.0260169	16	9	6
1077	H	01102030202	141.326	43.1042	0.0590959	17	24	38
1078	H	01102030203	141.324	43.1055	0.0281622	9	8	12
1079	H	01102030204	141.322	43.1063	0.027484	9	10	12
1080	H	01102030205	141.321	43.107	0.027277	2	4	5
1081	H	01102030206	141.319	43.1078	0.028227	11	10	5
1082	H	01102030207	141.318	43.1087	0.0296564	5	8	4
1083	H	01102030208	141.316	43.1097	0.0419149	16	31	28
1084	H	01102030209	141.314	43.1106	0.0196176	4	8	7
1085	H	01102030210	141.313	43.1112	0.0215664	9	8	10
1086	H	01102030211	141.312	43.1121	0.0417021	9	10	15
1087	H	01102030212	141.309	43.1134	0.0406849	11	14	22
1088	H	01102030213	141.307	43.1146	0.0414404	12	11	13
1089	H	01102030301	141.329	43.1044	0.0273408	9	4	7
1090	H	01102030302	141.327	43.1056	0.054487	15	15	24
1091	H	01102030303	141.325	43.1068	0.0284134	12	23	14
1092	H	01102030304	141.324	43.1076	0.0272819	13	10	4
1093	H	01102030305	141.322	43.1084	0.0271854	14	21	20
1094	H	01102030306	141.321	43.1092	0.0281886	17	17	16
1095	H	01102030307	141.319	43.11	0.0275434	10	3	8
1096	H	01102030308	141.318	43.1109	0.0314275	11	10	3
1097	H	01102030309	141.316	43.1118	0.0295621	5	7	8
1098	H	01102030310	141.315	43.1125	0.0213255	4	6	6
1099	H	01102030311	141.313	43.1135	0.041061	16	13	9
1100	H	01102030312	141.311	43.1147	0.0400491	13	16	9
1101	H	01102030313	141.309	43.1159	0.0412684	9	12	27
1102	H	01102030401	141.331	43.1059	0.0297246	5	3	6
1103	H	01102030402	141.329	43.107	0.0510486	9	12	18
1104	H	01102030403	141.326	43.1082	0.0286999	1	5	11
1105	H	01102030404	141.325	43.109	0.0270833	17	27	32
1106	H	01102030405	141.324	43.1098	0.0269344	3	7	4
1107	H	01102030406	141.322	43.1105	0.0273237	12	14	13
1108	H	01102030407	141.321	43.1113	0.0272859	8	10	8
1109	H	01102030408	141.319	43.1121	0.0250961	8	7	4
1110	H	01102030409	141.317	43.113	0.0324435	10	16	19
1111	H	01102030410	141.316	43.1138	0.0196332	0	0	0
1112	H	01102030411	141.314	43.1147	0.0379709	12	9	12
1113	H	01102030412	141.312	43.1159	0.0342709	8	7	20
1114	H	01102030413	141.31	43.1171	0.0363065	12	9	17
1115	H	01102030414	141.308	43.1184	0.0377335	0	4	1
1116	H	01102030415	141.306	43.1195	0.0372089	4	3	10
1117	H	01102030416	141.303	43.1207	0.0369	5	6	6
1118	H	01102030417	141.301	43.1219	0.0270806	1	4	8
1119	H	01102030501	141.332	43.1074	0.0315677	14	13	10
1120	H	01102030502	141.33	43.1085	0.0474079	69	77	94
1121	H	01102030503	141.328	43.1095	0.0290059	16	11	6
1122	H	01102030504	141.326	43.1103	0.0271502	9	9	16
1123	H	01102030505	141.325	43.1111	0.0275237	12	17	9
1124	H	01102030506	141.323	43.1119	0.02842	11	5	7
1125	H	01102030507	141.322	43.1127	0.028483	7	5	11
1126	H	01102030508	141.32	43.1135	0.0276963	8	7	21
1127	H	01102030509	141.319	43.1143	0.0343594	9	9	7
1128	H	01102030510	141.317	43.1151	0.0217302	1	6	6
1129	H	01102030511	141.316	43.116	0.0426121	1	7	8
1130	H	01102030512	141.313	43.1172	0.0424539	8	14	22
1131	H	01102030513	141.311	43.1184	0.0414899	12	20	16
1132	H	01102030514	141.309	43.1196	0.0381754	12	11	10
1133	H	01102030515	141.307	43.1208	0.037137	11	9	18
1134	H	01102030516	141.305	43.1219	0.0361442	13	12	10
1135	H	01102030517	141.303	43.1228	0.0199105	23	15	39
1136	H	01102030601	141.333	43.1089	0.0320619	16	13	10
1137	H	01102030602	141.331	43.1099	0.0420405	7	11	19
1138	H	01102030603	141.329	43.1109	0.0286763	4	5	11
1139	H	01102030604	141.328	43.1117	0.0272184	31	32	10
1140	H	01102030605	141.326	43.1125	0.0275108	11	11	13
1141	H	01102030606	141.325	43.1133	0.0282336	13	19	16
1142	H	01102030607	141.323	43.1141	0.0282289	9	13	18
1143	H	01102030608	141.322	43.1149	0.028936	8	8	15
1144	H	01102030609	141.32	43.1157	0.032907	6	8	9
1145	H	01102030610	141.319	43.1165	0.0214574	4	4	13
1146	H	01102030611	141.317	43.1174	0.0423156	10	3	18
1147	H	01102030612	141.315	43.1186	0.0419488	14	17	23
1148	H	01102030613	141.313	43.1197	0.0423819	24	19	16
1149	H	01102030614	141.31	43.1209	0.0429188	14	18	21
1150	H	01102030615	141.308	43.1221	0.042266	6	14	16
1151	H	01102030616	141.306	43.1232	0.0419956	7	13	18
1152	H	01102030617	141.304	43.1246	0.0407625	22	17	21
1153	H	01102030701	141.334	43.1103	0.0346325	11	13	15
1154	H	01102030702	141.332	43.1113	0.039876	20	10	29
1155	H	01102030703	141.331	43.1123	0.0302787	2	2	6
1156	H	01102030704	141.329	43.1131	0.0274385	0	0	0
1157	H	01102030705	141.328	43.1139	0.0283794	8	13	11
1158	H	01102030706	141.326	43.1146	0.0292484	8	5	9
1159	H	01102030707	141.325	43.1154	0.0295335	3	4	5
1160	H	01102030708	141.323	43.1162	0.0286476	9	7	7
1161	H	01102030709	141.321	43.1171	0.0356698	6	15	11
1162	H	01102030710	141.32	43.1179	0.0222297	3	7	3
1163	H	01102030711	141.318	43.1188	0.0428262	11	17	19
1164	H	01102030712	141.316	43.1199	0.0439357	10	4	15
1165	H	01102030713	141.314	43.1211	0.042745	18	17	19
1166	H	01102030714	141.312	43.1223	0.0389842	17	17	18
1167	H	01102030715	141.31	43.1234	0.0465366	8	15	12
1168	H	01102030716	141.307	43.1246	0.0419303	17	11	12
1169	H	01102030717	141.306	43.1261	0.0351321	0	0	4
1170	H	01102030801	141.336	43.112	0.0433666	24	9	11
1171	H	01102030802	141.334	43.1128	0.0355135	11	7	8
1172	H	01102030803	141.332	43.1137	0.0295757	2	2	5
1173	H	01102030804	141.33	43.1145	0.0279625	14	8	10
1174	H	01102030805	141.329	43.1153	0.0283527	8	5	10
1175	H	01102030806	141.328	43.116	0.0292781	7	15	10
1176	H	01102030807	141.326	43.1168	0.0291	13	14	11
1177	H	01102030808	141.325	43.1176	0.0283342	2	3	9
1178	H	01102030809	141.323	43.1184	0.0278875	8	15	22
1179	H	01102030810	141.322	43.1192	0.0290893	1	3	1
1180	H	01102030811	141.32	43.1202	0.0434077	12	10	5
1181	H	01102030812	141.317	43.1215	0.050137	21	28	14
1182	H	01102030813	141.315	43.1226	0.0357657	9	11	11
1183	H	01102030814	141.313	43.1237	0.0451317	7	10	1
1184	H	01102030815	141.311	43.1249	0.0416142	25	23	16
1185	H	01102030816	141.309	43.126	0.0432006	7	4	9
1186	H	01102030817	141.307	43.1275	0.0361591	0	0	0
1187	H	01102030901	141.337	43.1134	0.0295075	21	6	18
1188	H	01102030902	141.335	43.1142	0.0308831	50	30	22
1189	H	01102030903	141.333	43.1151	0.0283437	15	11	3
1190	H	01102030904	141.332	43.1159	0.0269198	12	13	11
1191	H	01102030905	141.33	43.1166	0.0271925	7	7	13
1192	H	01102030906	141.329	43.1174	0.0288338	10	12	8
1193	H	01102030907	141.327	43.1182	0.028408	12	12	19
1194	H	01102030908	141.326	43.119	0.0274288	10	12	14
1195	H	01102030909	141.324	43.1198	0.0276305	12	16	17
1196	H	01102030910	141.323	43.1206	0.0284573	6	17	7
1197	H	01102030911	141.321	43.1216	0.0418648	14	16	20
1198	H	01102030912	141.319	43.1228	0.047659	13	11	15
1199	H	01102030913	141.317	43.124	0.0350792	11	6	15
1200	H	01102030914	141.314	43.1251	0.0443147	12	11	21
1201	H	01102030915	141.312	43.1263	0.0357942	8	17	21
1202	H	01102030916	141.31	43.1274	0.0431798	13	13	20
1203	H	01102031001	141.338	43.1147	0.0378418	23	8	8
1204	H	01102031002	141.336	43.1156	0.027228	11	3	4
1205	H	01102031003	141.335	43.1164	0.028609	12	15	11
1206	H	01102031004	141.333	43.1172	0.0274496	13	3	13
1207	H	01102031005	141.332	43.118	0.0276067	11	12	8
1208	H	01102031006	141.33	43.1188	0.02907	12	13	18
1209	H	01102031007	141.329	43.1196	0.0289647	13	20	16
1210	H	01102031008	141.327	43.1204	0.0283852	13	14	11
1211	H	01102031009	141.326	43.1212	0.0286597	6	11	10
1212	H	01102031010	141.324	43.122	0.0294476	1	1	3
1213	H	01102031011	141.323	43.123	0.0440447	8	10	13
1214	H	01102031012	141.32	43.1242	0.0434799	13	29	16
1215	H	01102031013	141.318	43.1253	0.0447272	8	19	20
1216	H	01102031014	141.316	43.1265	0.0486997	7	19	30
1217	H	01102031015	141.314	43.1277	0.0411815	22	28	24
1218	H	01102031016	141.312	43.1288	0.0491731	8	13	20
1219	H	01102031017	141.31	43.1302	0.0338224	1	15	2
1220	H	01102031101	141.339	43.1162	0.0391642	11	7	6
1221	H	01102031102	141.337	43.1171	0.0228937	10	6	9
1222	H	01102031103	141.336	43.1178	0.0284798	14	13	9
1223	H	01102031104	141.335	43.1186	0.0273835	7	7	3
1224	H	01102031105	141.333	43.1194	0.0276977	5	5	12
1225	H	01102031106	141.332	43.1202	0.029369	4	2	0
1226	H	01102031107	141.33	43.121	0.0289743	11	18	13
1227	H	01102031108	141.329	43.1218	0.0282698	6	11	11
1228	H	01102031109	141.327	43.1226	0.0285122	5	6	4
1229	H	01102031110	141.326	43.1234	0.0297305	6	7	21
1230	H	01102031111	141.324	43.1244	0.0439268	16	11	11
1231	H	01102031112	141.322	43.1256	0.0436978	15	13	11
1232	H	01102031113	141.32	43.1268	0.0449359	14	25	30
1233	H	01102031114	141.318	43.1279	0.0399974	13	20	16
1234	H	01102031115	141.316	43.1291	0.0497087	13	10	8
1235	H	01102031116	141.313	43.1304	0.048958	17	21	19
1236	H	01102031117	141.311	43.1316	0.034768	11	7	12
1237	H	01102031201	141.34	43.1177	0.0464526	30	21	10
1238	H	01102031202	141.339	43.1185	0.0213994	7	8	5
1239	H	01102031203	141.337	43.1192	0.0316512	4	9	12
1240	H	01102031204	141.336	43.12	0.0302654	18	13	11
1241	H	01102031205	141.335	43.1208	0.030117	4	8	11
1242	H	01102031206	141.333	43.1216	0.0319206	6	5	7
1243	H	01102031207	141.332	43.1225	0.0312905	18	15	10
1244	H	01102031208	141.33	43.1233	0.0307292	8	10	10
1245	H	01102031209	141.329	43.1241	0.0311184	20	14	10
1246	H	01102031210	141.327	43.1249	0.0328848	12	8	11
1247	H	01102031211	141.325	43.1259	0.0472696	20	13	13
1248	H	01102031212	141.323	43.1271	0.0448854	15	14	15
1249	H	01102031213	141.321	43.1283	0.0440859	8	8	6
1250	H	01102031214	141.319	43.1295	0.0447088	9	19	20
1251	H	01102031215	141.317	43.1306	0.0382569	7	4	18
1252	H	01102031216	141.315	43.132	0.0543957	14	22	25
1253	H	01102031217	141.312	43.133	0.030443	5	8	8
1254	H	011020400	141.299	43.1317	2.51479	2	0	0
1255	H	01102050101	141.342	43.1196	0.065404	31	14	8
1256	H	01102050102	141.339	43.1206	0.0556717	8	11	13
1257	H	01102050201	141.343	43.1223	0.0728336	16	18	17
1258	H	01102050202	141.34	43.1226	0.0672217	12	19	12
1259	H	01102050203	141.337	43.1229	0.0814603	19	9	13
1260	H	01102050204	141.335	43.1235	0.0527963	8	9	9
1261	H	01102050205	141.332	43.1243	0.0481916	18	15	5
1262	H	01102050301	141.343	43.125	0.0711368	25	10	9
1263	H	01102050302	141.341	43.1254	0.0677082	20	39	25
1264	H	01102050303	141.338	43.1257	0.069913	8	11	16
1265	H	01102050304	141.335	43.1261	0.069616	14	23	16
1266	H	01102050305	141.332	43.1264	0.0691889	12	11	15
1267	H	01102050306	141.329	43.1267	0.0818671	29	23	15
1268	H	01102050307	141.327	43.1276	0.0486547	5	5	7
1269	H	01102050308	141.324	43.1284	0.025014	1	4	2
1270	H	01102050401	141.344	43.1278	0.0693521	14	15	14
1271	H	01102050402	141.341	43.1281	0.0684309	7	11	19
1272	H	01102050403	141.338	43.1285	0.0694242	17	14	15
1273	H	01102050404	141.336	43.1288	0.0696721	20	24	29
1274	H	01102050405	141.333	43.1291	0.0678711	14	17	11
1275	H	01102050406	141.33	43.1295	0.0688721	13	11	17
1276	H	01102050407	141.328	43.1298	0.0689073	18	14	22
1277	H	01102050408	141.325	43.1302	0.0726883	38	24	20
1278	H	01102050409	141.322	43.1305	0.0649097	0	0	0
1279	H	01102050410	141.319	43.1315	0.0718475	0	0	0
1280	H	01102050501	141.345	43.1306	0.0619158	17	12	11
1281	H	01102050502	141.342	43.1309	0.0753783	24	19	24
1282	H	01102050503	141.339	43.1312	0.0688306	15	39	35
1283	H	01102050504	141.336	43.1315	0.0687216	8	13	17
1284	H	01102050505	141.334	43.1319	0.0669105	3	10	5
1285	H	01102050506	141.331	43.1322	0.0682882	16	19	29
1286	H	01102050507	141.328	43.1326	0.0689575	24	19	11
1287	H	01102050508	141.326	43.1329	0.0670887	25	22	33
1288	H	01102050509	141.323	43.1332	0.0680409	20	26	17
1289	H	01102050510	141.32	43.1336	0.0700247	25	16	17
1290	H	01102050511	141.317	43.1339	0.0669701	13	13	29
1291	H	01102050512	141.315	43.1343	0.0581057	20	19	13
1292	H	01102050601	141.345	43.1332	0.0627548	23	38	33
1293	H	01102050602	141.342	43.1335	0.0617115	18	19	12
1294	H	01102050603	141.34	43.1338	0.063165	22	18	29
1295	H	01102050604	141.337	43.1342	0.0648893	11	17	17
1296	H	01102050605	141.334	43.1345	0.0633627	23	12	15
1297	H	01102050606	141.332	43.1349	0.0656735	29	53	64
1298	H	01102050607	141.329	43.1352	0.0578223	31	43	83
1299	H	01102050608	141.326	43.1355	0.0722529	19	19	39
1300	H	01102050609	141.324	43.1359	0.0648015	9	9	11
1301	H	01102050610	141.321	43.1362	0.0665274	15	20	25
1302	H	01102050611	141.318	43.1365	0.0642078	27	24	51
1303	H	01102050612	141.316	43.1369	0.0604563	18	17	32
1304	H	01102050701	141.346	43.136	0.083404	29	39	50
1305	H	01102050702	141.343	43.1364	0.0791441	42	37	59
1306	H	01102050703	141.34	43.1367	0.0800841	16	20	24
1307	H	01102050704	141.338	43.137	0.0785664	35	42	38
1308	H	01102050705	141.335	43.1373	0.0724375	32	49	37
1309	H	01102050706	141.332	43.1376	0.0757659	18	43	13
1310	H	01102050707	141.33	43.1378	0.0469122	18	13	11
1311	H	01102050708	141.327	43.1383	0.102217	10	7	8
1312	H	01102050709	141.324	43.1387	0.0736711	44	37	31
1313	H	01102050710	141.321	43.139	0.0769566	38	35	27
1314	H	01102050711	141.319	43.1393	0.073284	80	38	46
1315	H	01102050712	141.316	43.1397	0.0695299	19	43	47
1316	H	01102050801	141.346	43.1389	0.0632706	40	41	68
1317	H	01102050802	141.344	43.1392	0.0604547	33	44	42
1318	H	01102050803	141.341	43.1396	0.0626653	2	7	21
1319	H	01102050804	141.339	43.1398	0.0585377	20	35	18
1320	H	01102050805	141.337	43.1401	0.0426723	10	13	12
1321	H	01102050806	141.334	43.1404	0.10208	0	0	0
1322	H	01102050807	141.33	43.1408	0.069353	44	48	15
1323	H	01102050808	141.328	43.1412	0.0665871	67	65	38
1324	H	01102050809	141.325	43.1415	0.067745	13	9	1
1325	H	01102050810	141.322	43.1418	0.071116	21	29	23
1326	H	01102050811	141.319	43.1422	0.0672358	28	28	39
1327	H	01102050812	141.317	43.1425	0.0612442	20	16	29
1328	H	01102050901	141.347	43.1418	0.0871629	19	24	32
1329	H	01102050902	141.344	43.1422	0.0842043	27	24	23
1330	H	01102050903	141.342	43.1425	0.0878467	19	27	57
1331	H	01102050904	141.339	43.1425	0.0543124	15	34	23
1332	H	01102050905	141.336	43.1428	0.0860718	32	48	30
1333	H	01102050906	141.334	43.1432	0.0623783	46	48	37
1334	H	01102050907	141.331	43.1435	0.0695723	11	9	16
1335	H	01102050908	141.328	43.1438	0.0618215	47	44	45
1336	H	01102050909	141.326	43.1442	0.0717745	40	18	6
1337	H	01102050910	141.323	43.1445	0.0701805	42	57	44
1338	H	01102050911	141.32	43.1448	0.0614429	30	51	42
1339	H	01102050912	141.318	43.1453	0.0656556	5	0	0
1340	H	01102051001	141.348	43.1445	0.0502871	16	7	5
1341	H	01102051002	141.345	43.1449	0.0453977	12	22	25
1342	H	01102051003	141.342	43.1452	0.0484436	25	42	28
1343	H	01102051101	141.348	43.146	0.0270632	6	10	12
1344	H	01102051102	141.345	43.1467	0.0394641	9	10	6
1345	H	01102051103	141.343	43.1473	0.0599925	23	13	37
1346	H	011020600	141.321	43.1438	1.82191	5	2	1
1347	H	01102070001	141.343	43.1081	0.0592634	15	12	8
1348	H	01102070002	141.341	43.1089	0.0467013	11	2	4
1349	H	01102070003	141.341	43.1101	0.0380831	11	2	1
1350	H	01102070004	141.341	43.1111	0.0497703	4	11	9
1351	H	01102070005	141.337	43.1109	0.0437349	19	16	7
1352	H	01102070006	141.34	43.1124	0.0698318	19	18	14
1353	H	01102070007	141.341	43.1138	0.0712753	8	2	4
1354	H	01102070008	141.343	43.1157	0.0695251	0	0	0
1355	H	01102070009	141.341	43.1163	0.0230468	5	0	6
1356	H	011020800	141.368	43.1657	2.91978	6	12	11
1357	H	011020900	141.384	43.1353	3.28196	83	115	122
1358	H	011021000	141.373	43.1283	0.280426	0	0	0
1359	H	011021100	141.399	43.1574	6.96069	2	1	1
1360	H	011021200	141.427	43.1573	3.88159	0	1	1
1361	H	011021401	141.346	43.124	0.0646734	9	6	11
1362	H	01102140201	141.346	43.1268	0.0253636	0	0	0
1363	H	01102140203	141.347	43.126	0.0384644	24	21	10
1364	H	01102140204	141.349	43.1251	0.0380117	16	11	13
1365	H	01102140205	141.35	43.1244	0.0101189	3	5	3
1366	H	01102140301	141.346	43.1282	0.0209144	6	5	7
1367	H	01102140303	141.348	43.1272	0.0184404	10	10	9
1368	H	01102140304	141.35	43.1263	0.0185602	6	11	9
1369	H	01102140305	141.351	43.1253	0.0281583	2	9	2
1370	H	01102140401	141.347	43.1295	0.0521963	2	1	0
1371	H	01102140403	141.349	43.1283	0.0291482	9	8	7
1372	H	01102140404	141.351	43.1274	0.0334435	15	17	20
1373	H	01102140405	141.353	43.1264	0.052862	15	26	20
1374	H	01102140406	141.355	43.1263	0.0250251	6	5	7
1375	H	01102140501	141.348	43.1316	0.0526959	6	8	12
1376	H	01102140502	141.349	43.1305	0.032314	12	14	13
1377	H	01102140503	141.351	43.1294	0.0204144	4	4	5
1378	H	01102140504	141.352	43.1286	0.0246994	6	12	5
1379	H	01102140505	141.354	43.1283	0.0216955	5	4	3
1380	H	01102140506	141.356	43.1273	0.030212	15	18	16
1381	H	01102140601	141.348	43.1329	0.0362589	2	2	7
1382	H	01102140602	141.351	43.1316	0.0166882	0	0	0
1383	H	01102140603	141.352	43.1306	0.0241024	1	1	0
1384	H	01102140604	141.353	43.1298	0.0301296	1	0	1
1385	H	01102140605	141.356	43.1289	0.0271105	4	6	5
1386	H	01102140606	141.358	43.1278	0.0272784	17	9	7
1387	H	01102140701	141.348	43.1343	0.0181792	0	2	5
1388	H	01102140702	141.35	43.1333	0.0186464	2	2	0
1389	H	01102140703	141.351	43.1324	0.0172358	4	4	5
1390	H	01102140704	141.354	43.1314	0.0347043	3	11	13
1391	H	01102140705	141.355	43.1309	0.02309	3	4	4
1392	H	01102140706	141.357	43.1304	0.052218	13	13	16
1393	H	01102140707	141.359	43.1295	0.0586811	18	11	8
1394	H	01102140801	141.348	43.1353	0.0293574	3	2	10
1395	H	01102140802	141.35	43.1344	0.0262371	0	0	0
1396	H	01102140803	141.352	43.1334	0.0230639	1	6	9
1397	H	01102140804	141.354	43.1329	0.0338505	7	6	6
1398	H	01102140805	141.356	43.1325	0.0181694	10	9	6
1399	H	01102140806	141.358	43.1322	0.0344968	9	3	7
1400	H	01102140807	141.36	43.1318	0.0215283	4	3	2
1401	H	01102140901	141.349	43.1365	0.0290439	2	3	6
1402	H	01102140902	141.351	43.1358	0.0242465	9	14	5
1403	H	01102140903	141.353	43.135	0.0352557	11	14	19
1404	H	01102140904	141.355	43.1343	0.0342624	13	4	11
1405	H	01102140905	141.357	43.134	0.0182908	3	3	6
1406	H	01102140906	141.358	43.1337	0.0332665	11	18	11
1407	H	01102140907	141.36	43.1333	0.0229102	4	3	6
1408	H	01102141001	141.349	43.1375	0.0217533	2	3	3
1409	H	01102141002	141.351	43.1369	0.017775	8	4	11
1410	H	01102141003	141.353	43.1364	0.0209407	3	7	11
1411	H	01102141004	141.355	43.1358	0.0331936	7	8	10
1412	H	01102141005	141.357	43.1355	0.0182137	7	8	8
1413	H	01102141006	141.359	43.1351	0.0323507	13	16	4
1414	H	01102141007	141.361	43.1348	0.0223845	8	3	3
1415	H	01102141101	141.349	43.1386	0.0322842	0	2	1
1416	H	01102141102	141.352	43.1381	0.0260183	4	8	10
1417	H	01102141103	141.353	43.1371	0.00628124	0	0	0
1418	H	01102141104	141.356	43.1372	0.0325772	15	11	14
1419	H	01102141105	141.357	43.1369	0.0181713	8	1	3
1420	H	01102141106	141.359	43.1366	0.0306821	5	15	14
1421	H	01102141107	141.361	43.1363	0.0221895	5	5	9
1422	H	01102141201	141.349	43.1398	0.0257783	0	0	0
1423	H	01102141202	141.352	43.1393	0.0233848	3	1	2
1424	H	01102141203	141.354	43.1385	0.0456297	0	0	0
1425	H	01102141204	141.356	43.1387	0.0292742	9	11	5
1426	H	01102141205	141.358	43.1384	0.0183372	5	5	7
1427	H	01102141206	141.36	43.1381	0.0302147	3	7	10
1428	H	01102141207	141.362	43.1378	0.0241118	5	4	5
1429	H	01102150101	141.35	43.1415	0.0605571	12	10	6
1430	H	01102150102	141.352	43.1411	0.0507368	2	6	5
1431	H	01102150103	141.354	43.1408	0.0490644	8	13	4
1432	H	01102150104	141.357	43.1405	0.0461194	7	5	9
1433	H	01102150105	141.359	43.1401	0.0716308	10	13	19
1434	H	01102150106	141.362	43.1398	0.0337988	7	5	8
1435	H	01102150107	141.365	43.1393	0.0663911	18	25	27
1436	H	01102150108	141.368	43.1379	0.0741741	21	13	18
1437	H	01102150109	141.369	43.1398	0.0469666	12	16	10
1438	H	01102150110	141.371	43.1381	0.122147	41	69	62
1439	H	01102150201	141.35	43.144	0.0489868	1	9	7
1440	H	01102150202	141.353	43.1437	0.0603001	5	26	17
1441	H	01102150203	141.355	43.1433	0.0538329	9	16	18
1442	H	01102150204	141.357	43.1429	0.0509574	18	18	15
1443	H	01102150205	141.36	43.1424	0.0814638	20	25	27
1444	H	01102150206	141.363	43.1421	0.0384758	5	9	13
1445	H	01102150207	141.365	43.1415	0.0523037	9	11	14
1446	H	01102150208	141.367	43.1413	0.0471401	17	16	15
1447	H	01102150209	141.369	43.1418	0.0559321	29	53	64
1448	H	01102150210	141.373	43.141	0.0707301	30	48	32
1449	H	01102150301	141.351	43.1461	0.0359442	6	5	4
1450	H	01102150302	141.353	43.1459	0.0608828	32	16	17
1451	H	01102150303	141.356	43.1455	0.043446	6	7	17
1452	H	01102150304	141.358	43.1452	0.0297565	7	1	5
1453	H	01102150305	141.36	43.145	0.0643737	17	9	13
1454	H	01102150306	141.363	43.1446	0.0610768	57	30	31
1455	H	01102150307	141.365	43.1439	0.0421156	2	4	5
1456	H	01102150308	141.368	43.1441	0.101602	39	28	33
1457	H	01102150309	141.371	43.1435	0.0443683	0	0	0
1458	H	01102150310	141.375	43.1428	0.0842162	24	23	7
1459	H	01102150401	141.351	43.1481	0.0446245	0	2	1
1460	H	01102150402	141.354	43.1479	0.0486278	17	9	15
1461	H	01102150403	141.356	43.1476	0.0586434	13	15	25
1462	H	01102150404	141.359	43.1473	0.026873	7	7	4
1463	H	01102150405	141.361	43.1472	0.0439189	9	14	12
1464	H	01102150406	141.363	43.1468	0.0491819	11	17	8
1465	H	01102150407	141.365	43.1463	0.0356084	16	9	14
1466	H	01102150408	141.367	43.1465	0.03761	20	16	15
1467	H	01102150409	141.371	43.1458	0.107286	12	22	22
1468	H	01102150410	141.375	43.1455	0.0927485	23	55	49
1469	H	01102150501	141.352	43.1499	0.026027	3	0	3
1470	H	01102150502	141.354	43.1496	0.0309648	5	5	11
1471	H	01102150503	141.357	43.1494	0.0393958	8	6	8
1472	H	01102150504	141.359	43.1492	0.0223648	9	8	5
1473	H	01102150505	141.361	43.1489	0.0361327	10	6	12
1474	H	01102150506	141.364	43.1485	0.0406606	6	11	17
1475	H	01102150507	141.366	43.1483	0.0191589	2	0	2
1476	H	01102150508	141.368	43.1478	0.0268508	2	1	0
1477	H	01102150509	141.371	43.1481	0.0466705	12	20	19
1478	H	01102150510	141.373	43.149	0.0708368	23	45	38
1479	H	01102150601	141.352	43.1513	0.031144	5	10	20
1480	H	01102150602	141.354	43.1511	0.0378337	2	6	4
1481	H	01102150603	141.357	43.1509	0.0293215	7	7	11
1482	H	01102150604	141.359	43.1508	0.0371209	5	9	14
1483	H	01102150605	141.361	43.1505	0.0409249	6	6	12
1484	H	01102150606	141.364	43.1501	0.052881	6	12	12
1485	H	01102150607	141.367	43.1495	0.0210407	6	8	5
1486	H	01102150608	141.368	43.1487	0.0213408	3	13	27
1487	H	01102150701	141.352	43.1529	0.0271528	3	5	5
1488	H	01102150702	141.354	43.1527	0.0388881	13	8	17
1489	H	01102150703	141.357	43.1523	0.0300385	9	10	14
1490	H	01102150704	141.359	43.1522	0.025463	3	9	11
1491	H	01102150705	141.362	43.1519	0.0292123	8	11	6
1492	H	01102150706	141.366	43.1513	0.0614923	20	27	39
1493	H	01102150707	141.369	43.1504	0.0333975	2	6	4
1494	H	01102150708	141.37	43.1495	0.0214832	4	2	4
1495	H	01102150801	141.352	43.1545	0.0278625	8	7	10
1496	H	01102150802	141.355	43.1542	0.0402111	10	16	23
1497	H	01102150803	141.357	43.1539	0.0300493	13	7	13
1498	H	01102150804	141.36	43.1536	0.0342389	18	10	10
1499	H	01102150805	141.362	43.1535	0.04259	10	9	8
1500	H	01102150806	141.366	43.1531	0.148185	48	59	45
1501	H	01102150807	141.371	43.1513	0.0362921	3	11	28
1502	H	01102150901	141.353	43.1562	0.0327426	8	9	6
1503	H	01102150902	141.355	43.1559	0.049719	20	23	24
1504	H	01102150903	141.358	43.1556	0.0392148	5	8	10
1505	H	01102150904	141.36	43.1553	0.0423413	14	13	19
1506	H	01102150906	141.364	43.155	0.0370843	5	2	2
1507	H	01102151001	141.353	43.158	0.0271764	4	1	2
1508	H	01102151002	141.356	43.1577	0.0447501	5	6	12
1509	H	01102151003	141.358	43.1574	0.0331974	9	4	8
1510	H	01102151004	141.36	43.1574	0.0504825	11	10	16
1511	H	01102160101	141.376	43.1482	0.0258458	11	13	8
1512	H	01102160102	141.378	43.1482	0.01801	12	21	9
1513	H	01102160103	141.38	43.1479	0.04548	9	17	14
1514	H	01102160104	141.383	43.1476	0.0310864	8	8	14
1515	H	01102160201	141.375	43.15	0.0460452	28	45	33
1516	H	01102160202	141.377	43.1496	0.0353252	27	45	23
1517	H	01102160203	141.381	43.1493	0.0480486	32	41	47
1518	H	01102160204	141.384	43.149	0.0327512	9	12	11
1519	H	01102160301	141.374	43.1516	0.0501981	23	39	45
1520	H	01102160302	141.378	43.151	0.0329022	15	20	11
1521	H	01102160303	141.381	43.1508	0.048234	18	30	35
1522	H	01102160304	141.384	43.1504	0.029269	8	11	12
1523	H	01102160401	141.375	43.1529	0.0966757	14	15	19
1524	H	01102160402	141.378	43.1528	0.0392271	6	8	10
1525	H	01102160403	141.381	43.1525	0.0708519	22	24	14
1526	H	01102160404	141.384	43.1522	0.052216	19	35	36
1527	H	01102160501	141.375	43.1546	0.0181069	0	0	0
1528	H	01102160502	141.378	43.1547	0.0567066	6	17	18
1529	H	01102160503	141.382	43.1545	0.0600594	7	15	12
1530	H	01102160504	141.385	43.1544	0.0443541	17	49	42
1531	H	01102160505	141.387	43.1542	0.0450353	0	0	0
1532	H	01102160601	141.375	43.156	0.0643805	28	38	22
1533	H	01102160602	141.378	43.1563	0.0527819	20	14	14
1534	H	01102160603	141.382	43.1561	0.0382652	6	12	14
1535	H	01102160604	141.385	43.1559	0.0190602	5	2	8
1536	H	01102160605	141.387	43.1558	0.0168544	3	1	2
1537	H	01102160701	141.376	43.1581	0.034454	6	9	8
1538	H	01102160702	141.379	43.1578	0.0550509	11	14	17
1539	H	01102160703	141.382	43.1575	0.0488716	5	8	17
1540	H	01102160704	141.385	43.1573	0.0289443	7	4	1
1541	H	01102160705	141.387	43.1571	0.0280149	9	8	7
1542	H	01102160801	141.376	43.1594	0.0231275	7	5	8
1543	H	01102160802	141.379	43.1592	0.0419803	13	16	6
1544	H	01102160803	141.382	43.1589	0.0370776	7	6	5
1545	H	01102160804	141.385	43.1587	0.0223208	2	1	9
1546	H	01102160805	141.387	43.1585	0.0216116	2	6	11
1547	H	01102170103	141.39	43.157	0.144188	16	22	32
1548	H	01102170104	141.395	43.1568	0.139329	19	51	46
1549	H	01102170105	141.398	43.1568	0.0508438	0	0	0
1550	H	01102170106	141.401	43.1565	0.107509	21	37	69
1551	H	01102170107	141.405	43.1564	0.0845081	12	14	29
1552	H	01102170201	141.385	43.1611	0.140384	36	56	57
1553	H	01102170202	141.388	43.1609	0.0726065	18	23	29
1554	H	01102170203	141.391	43.1603	0.112796	11	14	26
1555	H	01102170204	141.395	43.1597	0.100735	17	21	31
1556	H	01102170205	141.398	43.1598	0.0673289	42	50	25
1557	H	01102170206	141.402	43.159	0.0821667	14	35	63
1558	H	01102170207	141.407	43.1587	0.128751	10	18	32
1559	H	01102170208	141.412	43.1608	0.0417447	6	8	13
1560	H	01102170301	141.385	43.1639	0.0884854	31	31	39
1561	H	01102170302	141.389	43.1635	0.0597591	22	49	59
1562	H	01102170303	141.392	43.1632	0.0769013	45	39	25
1563	H	01102170304	141.394	43.1628	0.0586886	12	29	62
1564	H	01102170305	141.398	43.1625	0.128733	10	10	26
1565	H	01102170306	141.403	43.1618	0.165803	28	45	50
1566	H	01102170307	141.408	43.1614	0.181315	181	111	73
1567	H	01102170308	141.412	43.1636	0.125506	49	72	76
1568	H	01102170309	141.414	43.1655	0.175709	27	45	55
1569	H	01102170310	141.417	43.167	0.103287	22	32	64
1570	H	01102170401	141.386	43.1652	0.0186947	2	6	10
1571	H	01102170402	141.388	43.1667	0.0875786	17	28	78
1572	H	01102170403	141.392	43.1661	0.111038	23	30	38
1573	H	01102170404	141.395	43.1658	0.0601656	33	49	46
1574	H	01102170405	141.399	43.1658	0.172383	18	22	56
1575	H	01102170406	141.403	43.1653	0.151764	28	35	43
1576	H	01102170407	141.405	43.168	0.208153	0	0	0
1577	H	01102170408	141.409	43.1666	0.178979	0	0	0
1578	H	01102170409	141.411	43.1687	0.055421	0	0	0
1579	H	01102170410	141.413	43.1699	0.093816	0	0	0
1580	H	011021705	141.394	43.1697	0.337977	13	12	2
1581	H	01102180101	141.354	43.1609	0.100079	18	14	31
1582	H	01102180102	141.357	43.1596	0.0666001	0	0	0
1583	H	01102180103	141.359	43.1591	0.0289773	10	3	1
1584	H	01102180201	141.354	43.1652	0.083439	13	10	7
1585	H	01102180202	141.356	43.1636	0.0522894	14	8	9
1586	H	01102180203	141.357	43.1618	0.0161664	0	0	0
1587	H	011021901	141.348	43.1477	0.0656179	17	21	14
1588	H	011021902	141.349	43.1497	0.0596756	12	6	18
1589	H	011021903	141.349	43.1521	0.0733197	6	4	2
1590	H	01102190401	141.35	43.1544	0.0566592	6	10	21
1591	H	01102190402	141.348	43.1557	0.0325086	6	9	15
1592	H	011021905	141.351	43.1568	0.0668436	12	19	15
1593	H	011021906	141.351	43.1593	0.0591054	17	30	21
1594	H	011021907	141.352	43.1617	0.0887743	9	11	18
1595	H	011022000	141.359	43.1657	0.75152	23	9	12
1596	H	011022100	141.343	43.1536	0.855492	1	4	2
1597	H	01102220101	141.286	43.1191	0.140642	0	0	0
1598	H	01102220102	141.283	43.1211	0.0793358	0	0	0
1599	H	01102220103	141.28	43.1227	0.0684409	6	6	7
1600	H	01102220104	141.278	43.1244	0.0671403	5	8	1
1601	H	01102220106	141.271	43.1291	0.0768161	11	21	14
1602	H	01102220107	141.269	43.1309	0.0566289	12	5	7
1603	H	01102220201	141.289	43.1211	0.0693843	0	0	0
1604	H	01102220202	141.285	43.1229	0.0505175	22	37	19
1605	H	01102220203	141.282	43.1244	0.0526486	17	28	34
1606	H	01102220204	141.279	43.1259	0.0492408	11	8	21
1607	H	01102220205	141.276	43.128	0.0588257	17	20	26
1608	H	01102220206	141.273	43.1303	0.0483527	12	14	16
1609	H	01102220207	141.271	43.1318	0.0217381	8	6	15
1610	H	01102220301	141.29	43.1224	0.0351863	0	0	0
1611	H	01102220302	141.286	43.1243	0.0534146	1	2	1
1612	H	01102220303	141.283	43.1258	0.0543459	14	20	25
1613	H	01102220304	141.281	43.1273	0.0553206	11	21	31
1614	H	01102220305	141.277	43.1292	0.0758353	34	17	30
1615	H	01102220306	141.274	43.1314	0.0403784	9	17	14
1616	H	01102220307	141.272	43.1326	0.0153818	1	8	12
1617	H	01102220403	141.285	43.127	0.0593023	8	27	23
1618	H	01102220404	141.282	43.1286	0.0484518	25	34	36
1619	H	011022205	141.283	43.1298	0.0441914	22	31	22
1620	H	01102230001	141.358	43.125	0.0480948	23	20	15
1621	H	01102230002	141.361	43.1257	0.0387709	17	17	8
1622	H	01102230003	141.358	43.1262	0.04623	14	21	10
1623	H	01102230004	141.361	43.1287	0.0782435	43	33	19
1624	H	01102230005	141.363	43.1311	0.0821088	49	41	42
1625	H	01102230006	141.366	43.133	0.0691694	46	47	51
1626	H	01102230007	141.363	43.1337	0.0911593	58	71	61
1627	H	01102230008	141.363	43.1368	0.074947	14	20	22
1628	H	01102230009	141.366	43.1363	0.0790089	15	32	48
1629	H	01102230010	141.368	43.135	0.0356295	7	10	12
1630	H	01102230011	141.368	43.132	0.0838636	1	4	2
1631	H	01102240601	141.354	43.0691	0.0189414	0	0	0
1632	H	01102240602	141.352	43.0689	0.0162907	0	0	0
1633	H	01102240603	141.351	43.0686	0.0148543	0	0	0
1634	H	01102240604	141.349	43.0684	0.0160058	0	0	0
1635	H	01102240605	141.348	43.0682	0.0164948	0	0	0
1636	H	01102240606	141.346	43.0679	0.0163489	4	2	1
1637	H	01102240607	141.345	43.0677	0.00964651	0	0	0
1638	H	01102240608	141.344	43.0675	0.0174921	4	2	0
1639	H	01102240609	141.342	43.0674	0.0155039	20	17	8
1640	H	01102240701	141.354	43.0702	0.0190311	6	0	5
1641	H	01102240702	141.352	43.07	0.017105	0	0	0
1642	H	01102240703	141.351	43.0697	0.0158953	0	0	0
1643	H	01102240704	141.349	43.0695	0.0167922	0	0	0
1644	H	01102240705	141.347	43.0693	0.0167044	0	1	1
1645	H	01102240706	141.346	43.0691	0.0158233	12	6	7
1646	H	01102240707	141.345	43.0687	0.0145243	1	1	0
1647	H	01102240708	141.343	43.0685	0.014291	2	2	0
1648	H	01102240709	141.341	43.0682	0.0102123	13	6	4
1649	H	01102240710	141.34	43.068	0.0155138	15	12	7
1650	H	01102240801	141.354	43.0713	0.0190146	0	2	1
1651	H	01102240802	141.352	43.0711	0.0166089	0	0	0
1652	H	01102240803	141.35	43.0709	0.0161511	24	19	8
1653	H	01102240804	141.349	43.0706	0.0168567	0	2	0
1654	H	01102240805	141.347	43.0704	0.0163702	2	2	3
1655	H	01102240806	141.346	43.0702	0.0160326	1	2	3
1656	H	01102240807	141.344	43.0699	0.00871881	11	5	1
1657	H	01102240811	141.337	43.0693	0.0545916	4	0	0
1658	H	01102240901	141.353	43.0725	0.0192447	0	0	0
1659	H	01102240902	141.352	43.0722	0.0172011	1	0	0
1660	H	01102240903	141.35	43.072	0.0170471	11	1	1
1661	H	01102240904	141.348	43.0718	0.0173767	21	15	3
1662	H	01102240905	141.338	43.0759	1.2553	0	0	0
1663	H	01102241001	141.353	43.0736	0.0180604	18	17	25
1664	H	01102241002	141.351	43.0734	0.0166025	1	0	0
1665	H	01102241003	141.35	43.0732	0.0164344	6	6	3
1666	H	01102241004	141.348	43.073	0.0166112	11	7	3
1667	H	01102241101	141.353	43.0747	0.0177964	12	16	20
1668	H	01102241102	141.351	43.0745	0.0167761	1	0	0
1669	H	01102241103	141.349	43.0743	0.0167088	13	10	7
1670	H	01102241104	141.348	43.0741	0.0169295	4	2	1
1671	H	01102241201	141.352	43.0759	0.0178498	15	13	15
1672	H	01102241202	141.351	43.0757	0.0167531	5	1	6
1673	H	01102241203	141.349	43.0754	0.0164075	4	1	0
1674	H	01102241204	141.348	43.0752	0.0171718	1	1	3
1675	H	01102241301	141.352	43.077	0.015941	0	0	0
1676	H	01102241302	141.35	43.0768	0.0168387	15	6	9
1677	H	01102241303	141.349	43.0766	0.016732	5	11	7
1678	H	01102241304	141.347	43.0764	0.0175958	2	0	0
1679	H	01102241401	141.352	43.0781	0.0134482	6	5	6
1680	H	01102241402	141.35	43.0779	0.0169632	4	4	3
1681	H	01102241403	141.349	43.0777	0.0166851	3	1	3
1682	H	01102241404	141.347	43.0775	0.0169499	7	0	0
1683	H	01102241405	141.344	43.0771	0.139175	3	7	5
1684	H	01102241501	141.351	43.0793	0.0120436	0	0	1
1685	H	01102241502	141.35	43.0791	0.0172651	1	0	2
1686	H	01102241503	141.348	43.0789	0.016831	4	4	1
1687	H	01102241504	141.347	43.0787	0.016904	5	6	4
1688	H	01102241505	141.345	43.0787	0.00664205	1	1	0
1689	H	01102241601	141.351	43.0804	0.00946712	0	0	0
1690	H	01102241602	141.35	43.0802	0.0170105	0	0	0
1691	H	01102241603	141.348	43.08	0.016627	5	6	11
1692	H	01102241604	141.346	43.0798	0.0165426	0	5	5
1693	H	01102241605	141.345	43.0796	0.0166297	2	0	1
1694	H	01102241606	141.343	43.0796	0.00136426	0	0	0
1695	H	01102241701	141.35	43.0815	0.00690381	1	0	1
1696	H	01102241702	141.349	43.0814	0.017154	0	2	2
1697	H	01102241703	141.348	43.0812	0.0168532	2	0	6
1698	H	01102241704	141.346	43.0809	0.0168598	7	9	9
1699	H	01102241705	141.344	43.0808	0.0199727	2	9	4
1700	H	01102241706	141.343	43.0804	0.00793579	9	6	4
1701	H	01102241802	141.349	43.0827	0.0251871	0	0	1
1702	H	01102241803	141.347	43.0824	0.020849	29	8	7
1703	H	01102241804	141.346	43.0822	0.0208643	5	8	8
1704	H	01102241805	141.344	43.082	0.020359	9	10	5
1705	H	01102241806	141.343	43.0818	0.0211868	1	2	4
1706	H	01102241807	141.342	43.0821	0.00307088	2	0	0
1707	H	01102241813	141.331	43.0802	0.0101752	0	0	0
1708	H	01102241902	141.349	43.0841	0.0223645	9	8	5
1709	H	01102241903	141.347	43.0839	0.0207759	4	6	7
1710	H	01102241904	141.345	43.0837	0.0205032	2	4	0
1711	H	01102241905	141.344	43.0834	0.0201775	0	5	7
1712	H	01102241906	141.342	43.0832	0.0195631	8	8	3
1713	H	01102241907	141.341	43.0831	0.0167448	2	3	3
1714	H	01102241910	141.336	43.084	0.46606	0	0	0
1715	H	01102242002	141.348	43.0855	0.022828	14	14	13
1716	H	01102242003	141.347	43.0853	0.0218295	2	8	12
1717	H	01102242004	141.345	43.0851	0.0212251	2	4	4
1718	H	01102242005	141.344	43.0849	0.0208377	12	5	6
1719	H	01102242006	141.342	43.0847	0.0207171	7	4	7
1720	H	01102242007	141.341	43.0845	0.0207304	4	5	3
1721	H	01102242008	141.339	43.0844	0.0123235	0	1	2
1722	H	01102242102	141.348	43.087	0.0215558	5	2	5
1723	H	01102242103	141.346	43.0867	0.0207154	4	6	9
1724	H	01102242104	141.345	43.0865	0.0202055	6	0	1
1725	H	01102242105	141.343	43.0863	0.0203874	5	2	5
1726	H	01102242106	141.342	43.0861	0.0199474	19	4	7
1727	H	01102242107	141.34	43.0859	0.0195834	8	11	9
1728	H	01102242108	141.338	43.0857	0.0249387	7	9	8
1729	H	01102242113	141.33	43.0847	0.0211024	12	5	4
1730	H	01102242202	141.348	43.0884	0.0214274	3	4	3
1731	H	01102242203	141.346	43.0882	0.0212066	6	9	8
1732	H	01102242204	141.344	43.0879	0.0203485	8	4	7
1733	H	01102242205	141.343	43.0877	0.0203282	4	4	5
1734	H	01102242206	141.341	43.0875	0.0197565	9	6	6
1735	H	01102242207	141.34	43.0873	0.0197695	7	6	3
1736	H	01102242208	141.338	43.0871	0.019748	12	6	8
1737	H	01102242209	141.337	43.087	0.019039	7	4	4
1738	H	01102242213	141.33	43.086	0.0162632	0	0	0
1739	H	01102242302	141.347	43.0899	0.0243933	9	3	4
1740	H	01102242303	141.346	43.0897	0.0239164	10	8	12
1741	H	01102242304	141.344	43.0895	0.0231862	3	5	9
1742	H	01102242305	141.342	43.0892	0.0234552	8	7	3
1743	H	01102242306	141.341	43.089	0.022743	5	10	7
1744	H	01102242307	141.339	43.0888	0.0225664	4	4	3
1745	H	01102242308	141.338	43.0886	0.0231421	12	9	10
1746	H	01102242309	141.336	43.0884	0.0230564	4	3	4
1747	H	01102242310	141.335	43.0884	0.0141227	4	11	4
1748	H	01102242313	141.33	43.0874	0.0194916	12	6	3
1749	H	01102242314	141.329	43.0872	0.0303971	12	33	14
1750	H	01102242402	141.347	43.0914	0.020201	2	0	4
1751	H	01102242403	141.345	43.0912	0.0201313	4	4	2
1752	H	01102242404	141.344	43.091	0.0200499	0	0	1
1753	H	01102242405	141.342	43.0907	0.0197664	0	0	0
1754	H	01102242406	141.341	43.0905	0.0190823	2	1	5
1755	H	01102242407	141.339	43.0903	0.0192969	0	0	0
1756	H	01102242408	141.338	43.0901	0.0193985	0	2	0
1757	H	01102242409	141.336	43.0899	0.0192436	0	0	0
1758	H	01102242410	141.335	43.0897	0.019344	83	75	29
1759	H	01102242411	141.333	43.0895	0.0188379	23	28	30
1760	H	01102242412	141.332	43.0893	0.020487	14	11	12
1761	H	01102242413	141.33	43.0891	0.0205245	2	10	9
1762	H	01102242414	141.328	43.0885	0.0411341	3	7	7
1763	H	01102242415	141.326	43.0893	0.0275252	10	19	7
1764	H	01102242416	141.325	43.0901	0.0224423	9	7	3
1765	H	01102242417	141.323	43.0908	0.0176971	4	3	9
1766	H	01102242418	141.323	43.0919	0.0175868	17	5	11
1767	H	01102242419	141.321	43.0924	0.0327925	18	18	13
1768	H	01102242502	141.346	43.0926	0.0147701	0	0	0
1769	H	01102242503	141.345	43.0924	0.0144728	2	8	3
1770	H	01102242504	141.343	43.0921	0.0144262	6	5	6
1771	H	01102242505	141.342	43.0919	0.0141003	10	3	0
1772	H	01102242506	141.34	43.0917	0.0139795	5	4	8
1773	H	01102242507	141.339	43.0915	0.0141467	10	1	1
1774	H	01102242508	141.337	43.0913	0.0142902	3	1	1
1775	H	01102242509	141.336	43.0912	0.0134985	12	25	47
1776	H	01102242511	141.333	43.0915	0.0705477	0	0	0
1777	H	01102242512	141.331	43.0905	0.0131952	8	7	16
1778	H	01102242513	141.329	43.0903	0.0390483	8	13	17
1779	H	01102242514	141.327	43.091	0.0326422	10	8	7
1780	H	01102242515	141.326	43.0916	0.0320446	11	17	11
1781	H	01102242516	141.325	43.0922	0.0298968	13	18	28
1782	H	01102242517	141.323	43.0933	0.0220632	21	21	42
1783	H	01102242518	141.322	43.0938	0.0135851	4	7	9
1784	H	01102242602	141.346	43.0935	0.014093	5	4	5
1785	H	01102242603	141.345	43.0933	0.0137647	4	4	5
1786	H	01102242604	141.343	43.0931	0.0138091	1	1	0
1787	H	01102242605	141.341	43.0929	0.0132807	2	0	1
1788	H	01102242606	141.34	43.0927	0.0130689	0	0	1
1789	H	01102242607	141.339	43.0925	0.0130487	2	1	2
1790	H	01102242608	141.337	43.0923	0.0129244	4	1	1
1791	H	01102242609	141.336	43.0922	0.0108216	17	11	5
1792	H	01102242612	141.331	43.0918	0.0391511	3	1	1
1793	H	01102242613	141.329	43.0924	0.0200198	2	1	0
1794	H	01102242614	141.327	43.0931	0.0197907	3	7	10
1795	H	01102242615	141.326	43.0937	0.0177484	6	3	7
1796	H	01102242616	141.325	43.0943	0.019875	6	12	12
1797	H	01102242617	141.323	43.0949	0.0192335	6	8	5
1798	H	01102242702	141.346	43.0945	0.0151146	12	7	7
1799	H	01102242703	141.344	43.0943	0.0153647	7	1	2
1800	H	01102242704	141.343	43.0941	0.0154609	0	3	6
1801	H	01102242705	141.341	43.0939	0.0151447	10	12	12
1802	H	01102242706	141.34	43.0937	0.0153324	7	4	3
1803	H	01102242707	141.338	43.0935	0.0163504	2	4	5
1804	H	01102242708	141.337	43.0934	0.0173049	1	9	9
1805	H	01102242709	141.335	43.0933	0.017121	10	8	6
1806	H	01102242710	141.333	43.0932	0.0159338	5	5	7
1807	H	01102242711	141.332	43.0935	0.0279465	15	11	14
1808	H	01102242712	141.33	43.0939	0.0345882	16	20	30
1809	H	01102242713	141.329	43.0946	0.0346233	22	16	18
1810	H	01102242714	141.327	43.0952	0.0315837	9	14	5
1811	H	01102242715	141.326	43.0958	0.0346395	11	15	17
1812	H	01102242716	141.324	43.0965	0.0323444	14	13	15
1813	H	01102242802	141.346	43.0955	0.0131505	9	7	8
1814	H	01102242803	141.344	43.0953	0.0133698	4	2	2
1815	H	01102242804	141.343	43.0951	0.013304	7	4	4
1816	H	01102242805	141.341	43.0949	0.0140056	0	5	5
1817	H	01102242806	141.34	43.0947	0.0120344	1	2	1
1818	H	01102242807	141.338	43.0944	0.0110985	4	3	4
1819	H	01102242808	141.336	43.0944	0.00893076	8	4	4
1820	H	01102242809	141.334	43.0941	0.0164197	3	11	5
1821	H	01102242810	141.333	43.0947	0.0176122	11	9	12
1822	H	01102242811	141.331	43.0954	0.0165875	8	7	10
1823	H	01102242812	141.33	43.096	0.0165998	5	8	8
1824	H	01102242813	141.328	43.0967	0.0152414	8	1	2
1825	H	01102242814	141.327	43.0973	0.0169732	1	6	7
1826	H	01102242815	141.326	43.0979	0.0151996	4	4	7
1827	H	01102242902	141.345	43.0966	0.0228942	0	0	0
1828	H	01102242903	141.344	43.0962	0.0109502	8	4	2
1829	H	01102242904	141.342	43.0962	0.0186645	14	9	8
1830	H	01102242905	141.341	43.0959	0.0126562	6	10	13
1831	H	01102242906	141.339	43.0956	0.0135355	7	9	4
1832	H	01102242907	141.338	43.0953	0.0147889	8	11	8
1833	H	01102242908	141.336	43.0952	0.00954996	1	1	4
1834	H	01102242909	141.335	43.0949	0.0173254	17	9	11
1835	H	01102242910	141.333	43.0956	0.0148305	6	7	2
1836	H	01102242911	141.332	43.0962	0.0137024	4	4	3
1837	H	01102242912	141.331	43.0969	0.0128806	5	7	7
1838	H	01102242913	141.329	43.0975	0.0125065	4	3	5
1839	H	01102242914	141.328	43.0981	0.0142333	6	2	5
1840	H	01102242915	141.326	43.0988	0.0122613	4	5	6
1841	H	01102243002	141.345	43.0976	0.00945126	2	0	1
1842	H	01102243003	141.344	43.0972	0.0126107	4	0	1
1843	H	01102243004	141.342	43.0971	0.00981367	0	2	7
1844	H	01102243005	141.341	43.0968	0.0134738	0	0	2
1845	H	01102243006	141.339	43.0966	0.0134044	6	3	2
1846	H	01102243007	141.337	43.0963	0.0146022	3	9	6
1847	H	01102243008	141.336	43.0961	0.0129174	10	4	7
1848	H	01102243009	141.334	43.0963	0.0224191	10	10	15
1849	H	01102243010	141.333	43.097	0.0146997	7	4	5
1850	H	01102243011	141.331	43.0976	0.0147673	8	7	13
1851	H	01102243012	141.33	43.0983	0.012012	5	8	5
1852	H	01102243013	141.328	43.0989	0.01265	2	6	6
1853	H	01102243014	141.327	43.0995	0.0100862	3	1	4
1854	H	01102243102	141.345	43.0984	0.0145013	6	5	1
1855	H	01102243103	141.343	43.0982	0.0157202	1	1	1
1856	H	01102243104	141.342	43.098	0.0160063	3	2	8
1857	H	01102243105	141.34	43.0978	0.015429	9	3	2
1858	H	01102243106	141.339	43.0976	0.0152598	13	15	12
1859	H	01102243107	141.337	43.0974	0.0158551	3	1	2
1860	H	01102243108	141.336	43.0972	0.0137819	5	6	7
1861	H	01102243109	141.334	43.0975	0.0180824	3	1	1
1862	H	01102243110	141.333	43.0981	0.00713511	1	2	1
1863	H	01102243111	141.332	43.0985	0.0150045	16	26	20
1864	H	01102243112	141.331	43.0991	0.0152347	11	4	18
1865	H	01102243113	141.329	43.0998	0.021621	22	10	10
1866	H	01102243114	141.328	43.1004	0.0178158	6	7	7
1867	H	01102243202	141.345	43.0995	0.0159627	2	3	2
1868	H	01102243203	141.343	43.0993	0.0165647	8	3	2
1869	H	01102243204	141.342	43.0991	0.0164606	2	2	6
1870	H	01102243205	141.34	43.0989	0.0168207	4	6	7
1871	H	01102243206	141.338	43.0986	0.0147409	3	2	6
1872	H	01102243207	141.337	43.0984	0.0150336	8	3	7
1873	H	01102243208	141.335	43.0982	0.0134971	2	7	7
1874	H	01102243209	141.334	43.0991	0.0231436	8	7	14
1875	H	01102243210	141.333	43.0995	0.0217037	11	10	5
1876	H	01102243211	141.331	43.0999	0.0125547	11	10	10
1877	H	01102243212	141.33	43.1002	0.00393279	0	0	0
1878	H	01102243213	141.329	43.1013	0.0124616	0	0	0
1879	H	01102243302	141.344	43.1007	0.0146505	6	3	3
1880	H	01102243303	141.343	43.1004	0.0156547	3	1	2
1881	H	01102243304	141.341	43.1002	0.0157668	5	2	3
1882	H	01102243305	141.34	43.1001	0.0144109	0	0	0
1883	H	01102243306	141.338	43.0998	0.0170451	8	9	13
1884	H	01102243307	141.337	43.0996	0.0180896	12	10	9
1885	H	01102243308	141.335	43.0994	0.0111713	0	0	0
1886	H	01102243309	141.334	43.1006	0.0219325	12	9	11
1887	H	01102243310	141.332	43.101	0.0221215	10	5	6
1888	H	01102243311	141.331	43.1014	0.0321352	11	10	7
1889	H	01102243312	141.33	43.1023	0.0196884	9	8	15
1890	H	01102243402	141.344	43.1017	0.0141929	1	0	1
1891	H	01102243403	141.343	43.1015	0.0141302	3	1	3
1892	H	01102243404	141.341	43.1012	0.0141593	4	2	6
1893	H	01102243405	141.339	43.101	0.0130022	13	3	2
1894	H	01102243406	141.338	43.101	0.0141718	3	0	2
1895	H	01102243407	141.336	43.1014	0.0544955	6	3	5
1896	H	01102243408	141.334	43.1021	0.0113435	8	9	9
1897	H	01102243409	141.334	43.1025	0.0258139	29	22	20
1898	H	01102243410	141.332	43.1031	0.0319198	15	14	13
1899	H	01102243411	141.331	43.1037	0.0257056	4	9	6
1900	H	01102243502	141.344	43.1027	0.0174926	9	19	19
1901	H	01102243503	141.342	43.1025	0.017419	9	6	12
1902	H	01102243504	141.341	43.1023	0.0158569	4	0	1
1903	H	01102243505	141.339	43.102	0.0166707	8	7	6
1904	H	01102243506	141.338	43.1025	0.0128263	5	6	14
1905	H	01102243507	141.336	43.1031	0.0193769	36	31	56
1906	H	01102243508	141.335	43.1039	0.0183925	7	11	10
1907	H	01102243509	141.333	43.1043	0.0146183	13	7	4
1908	H	01102243510	141.332	43.105	0.0141974	4	4	8
1909	H	01102243602	141.344	43.1039	0.0164944	4	7	6
1910	H	01102243603	141.342	43.1037	0.0226202	13	7	11
1911	H	01102243604	141.34	43.1035	0.0196996	10	5	10
1912	H	01102243605	141.339	43.1033	0.017594	0	0	0
1913	H	01102243606	141.338	43.1036	0.00853356	2	5	4
1914	H	01102243607	141.337	43.1041	0.017028	9	10	12
1915	H	01102243608	141.335	43.1049	0.0217936	53	55	49
1916	H	01102243609	141.334	43.1055	0.0102828	1	0	2
1917	H	01102243610	141.333	43.1059	0.0163374	2	2	1
1918	H	01102243702	141.344	43.105	0.0167129	4	3	4
1919	H	01102243703	141.342	43.105	0.0229407	10	6	8
1920	H	01102243704	141.34	43.1048	0.0180648	7	6	10
1921	H	01102243705	141.339	43.1045	0.0108262	9	8	4
1922	H	01102243706	141.338	43.1049	0.0126218	6	3	8
1923	H	01102243707	141.336	43.1057	0.0149977	6	6	4
1924	H	01102243708	141.335	43.1063	0.0170374	9	14	5
1925	H	01102243709	141.334	43.1069	0.0149321	9	5	10
1926	H	01102243802	141.343	43.1061	0.0206613	5	3	2
1927	H	01102243803	141.341	43.106	0.0138273	15	3	3
1928	H	01102243804	141.34	43.1059	0.0156381	1	1	1
1929	H	01102243805	141.338	43.1058	0.0184925	25	11	27
1930	H	01102243806	141.337	43.1065	0.0122904	3	0	0
1931	H	01102243807	141.336	43.1072	0.0149646	7	6	9
1932	H	01102243808	141.334	43.1078	0.0129753	5	8	11
1933	H	01102243903	141.341	43.1071	0.0187289	1	1	3
1934	H	01102243904	141.34	43.107	0.0163262	0	0	0
1935	H	01102243905	141.338	43.1073	0.0214666	7	3	5
1936	H	01102243906	141.336	43.108	0.00850918	3	4	3
1937	H	01102243907	141.335	43.1086	0.0116189	5	1	0
1938	H	01102244004	141.339	43.1082	0.0197451	1	0	1
1939	H	01102244005	141.337	43.1087	0.0318506	13	9	8
1940	H	01102244006	141.336	43.1096	0.0206934	6	2	0
1941	H	01102250003	141.39	43.154	0.105043	64	30	12
1942	H	01102250004	141.395	43.1538	0.109604	55	31	17
1943	H	01102250005	141.398	43.1535	0.0656064	5	0	1
1944	H	01102250006	141.401	43.1535	0.104032	29	9	4
1945	H	01102250007	141.405	43.1534	0.183918	12	1	0
1946	H	011029400	141.365	43.1284	0.25726	0	0	0
1947	H	01103010001	141.384	43.07	0.0321645	0	0	0
1948	H	01103010002	141.383	43.0713	0.0729895	1	1	3
1949	H	01103010003	141.384	43.0737	0.0552662	15	7	17
1950	H	01103010004	141.386	43.0757	0.0530865	16	19	14
1951	H	01103010005	141.388	43.075	0.0466335	2	7	4
1952	H	01103010006	141.387	43.0728	0.057776	0	0	0
1953	H	01103010007	141.387	43.0708	0.0605126	0	0	0
1954	H	01103010008	141.39	43.0723	0.0879376	19	29	10
1955	H	01103010009	141.391	43.0744	0.0399953	12	22	27
1956	H	01103010010	141.393	43.073	0.044452	14	11	10
1957	H	01103010011	141.391	43.07	0.067092	0	2	1
1958	H	01103010012	141.392	43.0711	0.0271046	0	0	0
1959	H	01103010013	141.395	43.0713	0.0374713	2	1	4
1960	H	01103010014	141.395	43.0729	0.0325547	0	0	0
1961	H	01103010015	141.396	43.072	0.0230627	0	0	0
1962	H	01103010016	141.397	43.0703	0.0696274	2	0	0
1963	H	011030400	141.374	43.1211	1.15751	2	4	2
1964	H	011030500	141.399	43.1173	7.6223	27	30	42
1965	H	01103060101	141.38	43.0803	0.0535178	15	7	7
1966	H	01103060102	141.383	43.0795	0.0527218	36	33	16
1967	H	01103060103	141.385	43.0785	0.0486396	19	22	12
1968	H	01103060104	141.387	43.0777	0.0434343	17	18	19
1969	H	01103060105	141.389	43.077	0.0341043	19	13	8
1970	H	01103060106	141.39	43.0765	0.0318466	15	13	13
1971	H	01103060107	141.392	43.0756	0.0349063	10	6	6
1972	H	01103060108	141.394	43.075	0.0279812	14	13	1
1973	H	01103060109	141.396	43.0744	0.038255	10	18	10
1974	H	01103060110	141.398	43.0735	0.0480569	0	0	0
1975	H	01103060111	141.4	43.072	0.0838544	0	0	0
1976	H	01103060201	141.381	43.0819	0.0552743	13	16	15
1977	H	01103060202	141.384	43.0815	0.0579788	28	20	42
1978	H	01103060203	141.386	43.0805	0.0633866	28	25	23
1979	H	01103060204	141.389	43.0797	0.0487564	31	21	16
1980	H	01103060205	141.39	43.079	0.038488	19	21	18
1981	H	01103060206	141.392	43.0784	0.0419466	12	14	11
1982	H	01103060207	141.394	43.0774	0.0543258	18	13	19
1983	H	01103060208	141.396	43.0769	0.0388294	8	11	11
1984	H	01103060209	141.397	43.0762	0.0522629	19	14	14
1985	H	01103060210	141.4	43.0753	0.0670089	1	0	0
1986	H	01103060211	141.402	43.074	0.0435046	0	0	0
1987	H	011030700	141.417	43.1106	0.211903	0	0	0
1988	H	011030800	141.44	43.1034	3.1401	9	18	23
1989	H	011030900	141.438	43.1367	10.6709	15	20	19
1990	H	01103100102	141.387	43.0839	0.137706	11	12	18
1991	H	01103100103	141.388	43.0821	0.0209994	10	14	14
1992	H	01103100104	141.39	43.0814	0.0351528	5	8	10
1993	H	01103100105	141.392	43.0807	0.0245128	13	13	12
1994	H	01103100203	141.39	43.0836	0.0237714	8	14	11
1995	H	01103100204	141.391	43.083	0.0401689	14	13	11
1996	H	01103100205	141.393	43.0823	0.0333301	10	9	19
1997	H	01103100302	141.388	43.0862	0.0432019	8	29	19
1998	H	01103100303	141.39	43.0853	0.0298088	13	11	19
1999	H	01103100304	141.392	43.0845	0.0246791	2	8	19
2000	H	01103100305	141.394	43.0839	0.0265062	11	3	3
[truncated: 171,742 more rows]

## Sheet: Any_one_under_60min
ID	REGION	KEY_CODE	Longitude	Latitude	SUM_AREA(km2)	Population_0_4years	Population_5_9years	Population_10_14years
1	H	011010200	141.309	43.0521	0.576031	0	0	0
2	H	011010300	141.314	43.0485	0.576867	0	0	0
3	H	011010400	141.303	43.0352	1.53362	2	0	0
4	H	011011000	141.292	43.0463	1.75587	0	3	3
6	H	01101120101	141.313	43.0645	0.0134951	10	18	9
7	H	01101120102	141.312	43.0635	0.00684712	9	4	6
8	H	01101120103	141.311	43.0629	0.00679965	7	6	12
9	H	01101120104	141.311	43.0622	0.00565043	1	1	1
10	H	01101120105	141.31	43.0617	0.00700187	1	3	3
11	H	01101120106	141.31	43.0607	0.0310338	10	16	28
12	H	01101120107	141.309	43.0595	0.0153945	16	9	13
13	H	01101120108	141.309	43.0589	0.0120307	13	9	8
14	H	01101120109	141.308	43.0581	0.0243615	6	14	11
15	H	01101120110	141.306	43.057	0.0576371	33	23	24
16	H	01101120111	141.304	43.0559	0.0277249	2	6	11
17	H	01101120112	141.303	43.0546	0.0226365	5	7	8
18	H	01101120113	141.302	43.0527	0.0365463	6	5	8
19	H	01101120114	141.301	43.0503	0.0882491	6	4	9
20	H	01101120115	141.298	43.0488	0.0572444	9	13	23
21	H	01101120116	141.295	43.046	0.0922806	15	20	26
22	H	01101120117	141.293	43.0433	0.0311978	4	6	4
23	H	01101120118	141.293	43.0406	0.0542202	1	4	5
24	H	01101120201	141.312	43.0653	0.0347702	6	5	5
25	H	01101120202	141.311	43.0644	0.0152243	10	8	10
26	H	01101120203	141.31	43.0637	0.0266777	7	18	15
27	H	01101120204	141.309	43.063	0.014378	7	7	11
28	H	01101120205	141.309	43.0622	0.030363	24	13	12
29	H	01101120206	141.307	43.0617	0.0225144	12	17	21
30	H	01101120207	141.307	43.0606	0.0315691	18	26	27
31	H	01101120208	141.306	43.0598	0.0351111	20	24	22
32	H	01101120209	141.305	43.059	0.0345863	4	10	8
33	H	01101120210	141.304	43.058	0.0400239	16	5	11
34	H	01101120211	141.302	43.0572	0.044225	21	16	10
35	H	01101120212	141.301	43.0558	0.0485676	7	10	11
36	H	01101120213	141.3	43.0537	0.0679365	17	16	32
37	H	01101120214	141.3	43.0517	0.0373863	0	0	1
38	H	01101120215	141.296	43.049	0.035342	10	19	26
39	H	01101120216	141.291	43.0472	0.132853	14	20	61
40	H	01101120217	141.291	43.0441	0.0976438	12	19	15
41	H	01101120301	141.309	43.0667	0.0482143	6	5	9
42	H	01101120302	141.308	43.0659	0.0266979	5	7	15
43	H	01101120303	141.308	43.0652	0.0285958	20	25	35
44	H	01101120304	141.307	43.0645	0.0328263	22	28	48
45	H	01101120305	141.306	43.0637	0.0341071	20	23	28
46	H	01101120306	141.305	43.0629	0.0358457	32	24	48
47	H	01101120307	141.304	43.0619	0.0479248	23	44	48
48	H	01101120308	141.303	43.061	0.0282243	3	11	10
49	H	01101120309	141.302	43.0604	0.0275612	10	14	24
50	H	01101120310	141.301	43.0592	0.0434745	48	46	36
51	H	01101120311	141.299	43.0585	0.0299836	6	7	8
52	H	01101120312	141.298	43.0564	0.0925515	9	16	16
53	H	01101120313	141.298	43.0525	0.0585118	5	6	14
54	H	01101120401	141.307	43.068	0.0301043	0	2	2
55	H	01101120402	141.306	43.0672	0.0176775	25	39	41
56	H	01101120403	141.305	43.0666	0.0185588	5	14	18
57	H	01101120404	141.304	43.0659	0.0283923	12	24	12
58	H	01101120405	141.303	43.0651	0.0245929	11	12	21
59	H	01101120406	141.302	43.0643	0.0260245	6	10	9
60	H	01101120407	141.302	43.0637	0.0185989	5	8	7
61	H	01101120408	141.301	43.0629	0.0367523	0	0	0
62	H	01101120409	141.3	43.0617	0.0463368	18	20	16
63	H	01101120410	141.298	43.0605	0.0501653	10	8	10
64	H	01101120411	141.296	43.0586	0.119866	11	32	46
65	H	01101120412	141.293	43.0553	0.120455	20	24	20
66	H	01101120413	141.295	43.0535	0.0783515	7	12	14
67	H	01101130001	141.318	43.0442	0.0595449	13	15	17
68	H	01101130002	141.316	43.044	0.038084	5	5	7
69	H	01101130003	141.313	43.0431	0.0427168	7	5	3
70	H	01101130004	141.313	43.041	0.17053	0	0	0
71	H	01101140001	141.318	43.0407	0.0444337	10	25	27
72	H	01101140002	141.316	43.0357	0.0695155	6	7	11
73	H	01101140003	141.314	43.0361	0.0956686	9	9	24
74	H	01101140004	141.314	43.0388	0.167729	0	0	0
75	H	01101150001	141.32	43.0419	0.0547929	15	16	30
76	H	01101150002	141.322	43.04	0.0226187	1	3	11
77	H	01101150003	141.32	43.0396	0.0407446	9	9	15
78	H	01101150004	141.323	43.0388	0.0278084	4	8	13
79	H	01101150005	141.322	43.0364	0.143421	3	7	4
80	H	01101150006	141.319	43.0376	0.0858589	0	1	2
81	H	01101160001	141.326	43.0374	0.0344325	2	6	11
82	H	01101160002	141.326	43.0357	0.0896012	14	26	20
83	H	01101160003	141.324	43.0317	0.24631	15	21	22
84	H	01101160004	141.329	43.0339	0.109171	6	8	8
85	H	01101160005	141.331	43.0304	0.355027	4	2	1
86	H	01101170001	141.303	43.0485	0.0572497	21	24	24
87	H	01101170002	141.302	43.0446	0.134962	7	23	17
88	H	01101170003	141.305	43.0429	0.0594712	25	18	11
89	H	01101170004	141.304	43.0404	0.0949192	9	9	3
90	H	01101170005	141.303	43.0376	0.123084	10	22	24
91	H	01101170006	141.307	43.0412	0.0895949	6	3	3
92	H	01101170007	141.31	43.0425	0.0445137	4	11	9
93	H	01101170008	141.307	43.0448	0.0597014	12	12	11
94	H	01101170009	141.311	43.0445	0.0935525	10	28	17
95	H	01101170010	141.31	43.0462	0.0559672	13	8	14
96	H	011011800	141.354	43.0446	0.229178	0	0	0
97	H	01101190001	141.312	43.0582	0.0238271	5	7	7
98	H	01101190002	141.311	43.058	0.0290054	9	18	20
99	H	01101190003	141.309	43.0572	0.0206632	6	8	7
100	H	01101200001	141.358	43.0619	0.0311707	0	0	0
101	H	01101200002	141.359	43.0621	0.0275865	9	5	4
102	H	01101200003	141.361	43.0624	0.0268934	3	0	0
103	H	01101200004	141.363	43.0626	0.0266024	9	6	3
104	H	01101200005	141.364	43.0628	0.0288133	1	0	0
105	H	01101200006	141.366	43.063	0.0269442	0	2	3
106	H	01101200007	141.367	43.0632	0.0283432	14	17	1
107	H	01101200008	141.369	43.0634	0.0281577	11	10	13
108	H	01101200009	141.37	43.0634	0.034136	7	10	11
109	H	01101200010	141.372	43.0638	0.0358545	17	22	25
110	H	01101200011	141.374	43.0643	0.0225474	3	4	5
111	H	01101200012	141.376	43.0647	0.0294399	0	0	1
112	H	01101200013	141.378	43.0652	0.0221011	0	0	0
113	H	01101200014	141.381	43.0658	0.00988141	0	0	0
114	H	01101210001	141.356	43.0612	0.0360738	0	0	0
115	H	01101210002	141.354	43.0608	0.0274663	0	0	0
116	H	01101210003	141.353	43.0608	0.0330244	0	0	0
117	H	01101210004	141.351	43.0603	0.0227502	0	0	0
118	H	01101210005	141.35	43.0602	0.0276462	0	0	0
119	H	01101210006	141.348	43.0599	0.0242723	1	0	0
120	H	01101210007	141.347	43.0598	0.02664	4	3	0
121	H	01101210008	141.345	43.0596	0.027778	1	0	0
122	H	01101210009	141.344	43.0594	0.0276613	3	1	0
123	H	01101210010	141.342	43.0591	0.0296719	0	0	0
124	H	01101210011	141.34	43.059	0.0274314	0	0	0
125	H	01101210012	141.339	43.0588	0.0282575	0	0	0
126	H	01101210013	141.337	43.0584	0.0241014	7	0	0
127	H	01101210014	141.336	43.0583	0.0288571	1	0	0
128	H	01101210015	141.334	43.0581	0.0280063	11	1	1
129	H	01101210016	141.333	43.0579	0.0274337	7	6	7
130	H	01101210017	141.331	43.0577	0.0279767	3	3	1
131	H	01101210018	141.329	43.0575	0.0275197	10	5	5
132	H	01101210019	141.328	43.0573	0.027802	4	3	3
133	H	01101210020	141.326	43.0574	0.0172217	7	4	8
134	H	01101210021	141.325	43.0572	0.0167128	7	8	3
135	H	01101210022	141.324	43.057	0.0165793	8	4	7
136	H	01101210023	141.322	43.0568	0.0166539	16	17	18
137	H	01101210024	141.321	43.0566	0.0167276	15	14	17
138	H	01101210025	141.32	43.0564	0.0168141	0	0	1
139	H	01101210026	141.318	43.0562	0.0171152	4	6	3
140	H	01101210027	141.317	43.056	0.0177624	9	5	10
141	H	01101210028	141.315	43.0558	0.0257049	11	4	0
142	H	01101680101	141.358	43.0603	0.0109432	0	0	0
143	H	01101680102	141.359	43.0605	0.0168612	8	1	2
144	H	01101680103	141.361	43.0607	0.0173831	12	13	9
145	H	01101680104	141.362	43.0609	0.0185479	7	6	1
146	H	01101680105	141.364	43.0612	0.0167452	12	17	10
147	H	01101680106	141.365	43.0614	0.0173305	19	6	7
148	H	01101680107	141.367	43.0614	0.0260748	24	21	22
149	H	01101680108	141.369	43.0618	0.0209806	0	1	0
150	H	01101680201	141.358	43.0592	0.0107793	2	2	1
151	H	01101680202	141.359	43.0593	0.0166215	6	1	1
152	H	01101680203	141.361	43.0596	0.0164138	5	1	3
153	H	01101680204	141.362	43.0598	0.0170132	6	9	7
154	H	01101680205	141.364	43.06	0.0167472	4	5	2
155	H	01101680206	141.367	43.0602	0.040368	17	9	14
156	H	01101680301	141.358	43.058	0.0108175	4	1	1
157	H	01101680302	141.36	43.0582	0.0169039	10	7	4
158	H	01101680303	141.361	43.0584	0.0165087	15	3	4
159	H	01101680304	141.363	43.0586	0.0168522	10	9	2
160	H	01101680305	141.364	43.0588	0.0161747	0	0	0
161	H	01101680306	141.366	43.0589	0.0253736	1	0	0
162	H	01101680401	141.359	43.0569	0.00954978	1	1	0
163	H	01101680402	141.36	43.0571	0.0151018	5	0	0
164	H	01101680403	141.361	43.0573	0.0153082	9	2	0
165	H	01101680404	141.363	43.0575	0.0172688	12	7	5
166	H	01101680405	141.365	43.0578	0.0269298	4	2	1
167	H	01101680501	141.359	43.0558	0.0116741	6	6	0
168	H	01101680502	141.36	43.056	0.0184769	7	2	3
169	H	01101680503	141.362	43.0562	0.0182074	5	0	1
170	H	01101680504	141.363	43.0563	0.0164947	2	0	0
171	H	01101680505	141.365	43.0567	0.0152795	0	1	0
172	H	01101680601	141.359	43.0546	0.0106706	2	2	3
173	H	01101680602	141.361	43.0547	0.0174158	5	2	0
174	H	01101680603	141.363	43.0549	0.0353912	1	0	0
175	H	01101680701	141.36	43.0535	0.00889221	0	0	0
176	H	01101680702	141.361	43.0534	0.0346492	0	0	0
177	H	01101690101	141.357	43.0595	0.0200937	0	0	0
178	H	01101690102	141.355	43.0593	0.0171213	0	0	0
179	H	01101690103	141.353	43.0591	0.0169984	0	0	0
180	H	01101690104	141.352	43.0589	0.0168374	0	0	0
181	H	01101690105	141.35	43.0587	0.0168842	0	0	0
182	H	01101690106	141.349	43.0585	0.0169898	0	0	0
183	H	01101690107	141.347	43.0583	0.0166862	0	0	0
184	H	01101690108	141.345	43.0581	0.0164952	2	2	2
185	H	01101690109	141.344	43.0578	0.0168226	0	0	0
186	H	01101690110	141.342	43.0576	0.0185525	0	0	0
187	H	01101690111	141.341	43.0574	0.0150407	0	0	0
188	H	01101690112	141.339	43.0572	0.0166709	1	0	0
189	H	01101690113	141.338	43.057	0.0168161	12	5	4
190	H	01101690114	141.336	43.0568	0.0171558	1	0	1
191	H	01101690115	141.335	43.0566	0.0165972	0	2	1
192	H	01101690116	141.333	43.0564	0.0163092	0	0	0
193	H	01101690117	141.331	43.0562	0.0162602	3	2	4
194	H	01101690118	141.33	43.0559	0.0160435	1	1	5
195	H	01101690119	141.328	43.0557	0.0175742	18	9	9
196	H	01101690120	141.327	43.0563	0.0110745	23	12	3
197	H	01101690121	141.325	43.0561	0.0111882	18	20	11
198	H	01101690122	141.324	43.0559	0.0110303	2	2	0
199	H	01101690123	141.323	43.0557	0.011154	9	11	16
200	H	01101690124	141.321	43.0555	0.0110824	2	5	3
201	H	01101690125	141.32	43.0553	0.0131014	11	14	9
202	H	01101690126	141.319	43.0552	0.00441254	0	5	2
203	H	01101690127	141.317	43.055	0.0216074	6	7	13
204	H	01101690128	141.315	43.0547	0.0123092	16	14	8
205	H	01101690201	141.357	43.0584	0.0190262	1	0	0
206	H	01101690202	141.355	43.0582	0.0170623	0	0	0
207	H	01101690203	141.354	43.058	0.0170499	0	0	0
208	H	01101690204	141.352	43.0577	0.0169369	0	0	0
209	H	01101690205	141.35	43.0575	0.0171182	1	0	0
210	H	01101690206	141.349	43.0573	0.016745	0	1	0
211	H	01101690207	141.347	43.0571	0.0170626	0	0	0
212	H	01101690208	141.346	43.0569	0.016957	12	6	8
213	H	01101690209	141.344	43.0567	0.0166684	5	1	0
214	H	01101690210	141.343	43.0565	0.0189202	3	1	0
215	H	01101690211	141.341	43.0563	0.0150785	1	0	0
216	H	01101690212	141.339	43.0561	0.0164169	13	7	4
217	H	01101690213	141.338	43.0558	0.0167109	0	0	4
218	H	01101690214	141.336	43.0555	0.0185414	0	0	0
219	H	01101690215	141.335	43.0554	0.0176591	0	0	0
220	H	01101690216	141.333	43.0552	0.0169905	0	0	0
221	H	01101690217	141.332	43.055	0.0165131	0	0	0
222	H	01101690218	141.33	43.0548	0.015722	1	1	0
223	H	01101690219	141.329	43.0546	0.0173454	6	0	1
224	H	01101690220	141.327	43.0553	0.0115686	0	0	0
225	H	01101690221	141.326	43.0551	0.0176717	3	3	2
226	H	01101690222	141.324	43.0549	0.0134565	15	28	20
227	H	01101690223	141.323	43.0547	0.0134697	0	4	0
228	H	01101690224	141.321	43.0546	0.0132786	14	16	8
229	H	01101690225	141.32	43.0543	0.0176734	4	2	4
230	H	01101690226	141.318	43.0539	0.0169881	6	19	12
231	H	01101690227	141.317	43.0538	0.0160883	5	2	3
232	H	01101690228	141.316	43.0536	0.0133768	2	4	4
233	H	01101690301	141.357	43.0573	0.0193302	3	1	0
234	H	01101690302	141.355	43.057	0.0172974	0	0	0
235	H	01101690303	141.354	43.0568	0.0167721	0	0	0
236	H	01101690304	141.352	43.0566	0.0164579	0	0	0
237	H	01101690305	141.351	43.0564	0.0169188	0	0	0
238	H	01101690306	141.349	43.0562	0.0165711	4	8	2
239	H	01101690307	141.348	43.0559	0.0178697	3	1	0
240	H	01101690308	141.346	43.0557	0.0167208	6	3	4
241	H	01101690309	141.344	43.0554	0.0198716	29	10	13
242	H	01101690310	141.343	43.0554	0.014802	0	0	0
243	H	01101690311	141.341	43.0552	0.0114899	2	0	0
244	H	01101690312	141.339	43.055	0.0173614	3	4	1
245	H	01101690313	141.337	43.0549	0.010495	2	0	1
246	H	01101690314	141.335	43.0546	0.00461474	0	0	0
247	H	01101690315	141.334	43.0545	0.00477491	4	2	2
248	H	01101690316	141.332	43.0543	0.00432501	0	0	0
249	H	01101690317	141.33	43.0542	0.00238245	0	0	0
250	H	01101690318	141.329	43.054	0.000649404	0	0	0
251	H	01101690320	141.327	43.0543	0.0123356	8	7	6
252	H	01101690321	141.326	43.054	0.0104823	1	1	3
253	H	01101690322	141.324	43.0539	0.0121525	5	8	1
254	H	01101690323	141.323	43.0537	0.0121926	10	1	4
255	H	01101690324	141.322	43.0535	0.0121478	0	4	3
256	H	01101690325	141.32	43.0533	0.011899	4	0	7
257	H	01101690326	141.319	43.053	0.0093604	12	21	15
258	H	01101690327	141.317	43.0529	0.0123832	13	13	12
259	H	01101690328	141.316	43.0526	0.0079189	2	0	2
260	H	01101690401	141.357	43.0561	0.0192993	1	1	4
261	H	01101690402	141.356	43.0559	0.0170989	0	0	0
262	H	01101690403	141.354	43.0556	0.0174194	0	0	0
263	H	01101690404	141.353	43.0554	0.017444	0	0	0
264	H	01101690405	141.351	43.0552	0.0170077	0	0	0
265	H	01101690406	141.349	43.055	0.0165541	0	0	0
266	H	01101690407	141.348	43.0548	0.0160052	0	1	1
267	H	01101690408	141.346	43.0546	0.0166581	19	6	8
268	H	01101690409	141.345	43.0543	0.0173731	4	1	0
269	H	01101690410	141.343	43.0543	0.0168355	7	1	2
270	H	01101690411	141.341	43.0542	0.0163261	2	2	2
271	H	01101690412	141.339	43.0541	0.018104	2	4	2
272	H	01101690413	141.337	43.0539	0.0254386	21	24	22
273	H	01101690414	141.336	43.0538	0.0189651	9	2	1
274	H	01101690415	141.334	43.0536	0.0239715	9	5	6
275	H	01101690416	141.332	43.0535	0.0229131	20	6	19
276	H	01101690417	141.331	43.0532	0.0263793	0	0	0
277	H	01101690418	141.329	43.0534	0.0184323	7	5	1
278	H	01101690420	141.327	43.0533	0.0129049	19	16	5
279	H	01101690421	141.326	43.0531	0.0139765	11	8	9
280	H	01101690422	141.325	43.0529	0.0139359	22	15	11
281	H	01101690423	141.323	43.0527	0.0136295	7	9	13
282	H	01101690424	141.322	43.0525	0.0139229	11	7	1
283	H	01101690425	141.32	43.0523	0.0149455	14	10	8
284	H	01101690426	141.319	43.0521	0.0150196	8	18	18
285	H	01101690427	141.317	43.0519	0.0155362	3	2	2
286	H	01101690428	141.316	43.0518	0.0130579	0	0	0
287	H	01101690501	141.358	43.0551	0.0151458	1	0	0
288	H	01101690502	141.356	43.0547	0.0176308	0	0	0
289	H	01101690503	141.354	43.0545	0.0148915	0	0	0
290	H	01101690504	141.353	43.0543	0.0149715	0	0	0
291	H	01101690505	141.351	43.0541	0.0171929	0	0	0
292	H	01101690506	141.35	43.0539	0.0170918	0	0	0
293	H	01101690507	141.348	43.0537	0.0168996	2	2	3
294	H	01101690508	141.347	43.0535	0.0170253	10	3	1
295	H	01101690509	141.345	43.0533	0.0222768	15	5	10
296	H	01101690510	141.343	43.0531	0.0167856	7	4	1
297	H	01101690511	141.341	43.053	0.0156147	3	0	0
298	H	01101690512	141.34	43.053	0.0234132	7	0	5
299	H	01101690513	141.338	43.0528	0.0158496	13	17	10
300	H	01101690514	141.336	43.0526	0.0207787	3	8	6
301	H	01101690515	141.334	43.0524	0.0137442	0	3	4
302	H	01101690516	141.332	43.0522	0.0171108	3	1	2
303	H	01101690517	141.331	43.052	0.0104342	4	3	1
304	H	01101690518	141.329	43.0522	0.0185222	9	7	9
305	H	01101690520	141.327	43.0522	0.0116253	6	7	7
306	H	01101690521	141.326	43.052	0.0140049	8	5	4
307	H	01101690522	141.325	43.0518	0.0138429	11	6	6
308	H	01101690523	141.323	43.0516	0.014046	12	7	5
309	H	01101690524	141.322	43.0514	0.015052	2	7	7
310	H	01101690525	141.321	43.0512	0.0148927	4	8	12
311	H	01101690526	141.319	43.051	0.0153955	27	11	5
312	H	01101690527	141.318	43.0507	0.0163336	12	10	2
313	H	01101690528	141.317	43.0508	0.00760105	0	0	0
314	H	01101690601	141.358	43.054	0.0236493	2	0	0
315	H	01101690602	141.356	43.0536	0.0172648	4	1	0
316	H	01101690603	141.355	43.0534	0.0172545	0	0	0
317	H	01101690604	141.353	43.0532	0.0171848	0	0	0
318	H	01101690605	141.352	43.0529	0.0170413	0	0	0
319	H	01101690606	141.35	43.0527	0.0162692	1	0	0
320	H	01101690607	141.348	43.0525	0.0166698	6	2	1
321	H	01101690608	141.347	43.0523	0.0169833	9	6	3
322	H	01101690609	141.345	43.0521	0.0257522	22	15	22
323	H	01101690610	141.343	43.0519	0.014619	0	0	4
324	H	01101690611	141.342	43.0519	0.0153883	10	7	7
325	H	01101690612	141.34	43.0517	0.0221705	18	7	14
326	H	01101690613	141.338	43.0517	0.0222331	16	7	10
327	H	01101690614	141.336	43.0513	0.0181539	25	14	7
328	H	01101690615	141.334	43.0513	0.0209139	26	22	11
329	H	01101690616	141.333	43.051	0.0179051	4	4	1
330	H	01101690617	141.331	43.051	0.0210596	19	16	13
331	H	01101690618	141.329	43.0509	0.0225114	5	8	2
332	H	01101690620	141.328	43.0507	0.0176745	20	20	20
333	H	01101690621	141.327	43.0505	0.0247293	6	3	4
334	H	01101690622	141.325	43.0503	0.0241884	16	13	9
335	H	01101690623	141.324	43.0501	0.0240113	4	6	9
336	H	01101690624	141.323	43.0499	0.0226285	6	5	7
337	H	01101690625	141.321	43.0497	0.0269926	8	7	3
338	H	01101690626	141.32	43.0496	0.0244543	11	8	14
339	H	01101690627	141.319	43.0497	0.00415651	0	0	0
340	H	01101690701	141.36	43.0523	0.0627952	21	9	3
341	H	01101690702	141.357	43.0524	0.0189935	1	2	6
342	H	01101690703	141.355	43.0522	0.0181809	1	0	0
343	H	01101690704	141.353	43.052	0.0170876	1	2	1
344	H	01101690705	141.352	43.0518	0.0175046	0	1	2
345	H	01101690706	141.35	43.0516	0.0166351	7	1	5
346	H	01101690707	141.349	43.0512	0.0199858	13	8	6
347	H	01101690708	141.347	43.0511	0.0235622	7	3	6
348	H	01101690709	141.345	43.0509	0.0194256	6	3	5
349	H	01101690710	141.343	43.0508	0.0166556	6	1	3
350	H	01101690711	141.342	43.0507	0.0171731	1	0	1
351	H	01101690712	141.34	43.0505	0.0237177	3	0	2
352	H	01101690713	141.338	43.0505	0.0234943	16	12	1
353	H	01101690714	141.336	43.0502	0.0154031	17	17	20
354	H	01101690715	141.334	43.05	0.0181072	4	5	8
355	H	01101690716	141.333	43.0498	0.0200253	4	1	4
356	H	01101690717	141.331	43.0497	0.0205169	14	11	10
357	H	01101690718	141.329	43.0496	0.020231	2	2	2
358	H	01101690720	141.328	43.0492	0.00812537	2	1	3
359	H	01101690721	141.327	43.0492	0.00755514	3	4	9
360	H	01101690722	141.326	43.049	0.00699066	27	15	13
361	H	01101690723	141.324	43.0486	0.016971	25	47	50
362	H	01101690724	141.323	43.0482	0.0186461	2	11	10
363	H	01101690725	141.322	43.0478	0.0293779	15	15	19
364	H	01101690726	141.32	43.0475	0.0174628	3	3	10
365	H	01101690801	141.36	43.0507	0.0469133	18	13	3
366	H	01101690802	141.357	43.0511	0.0284947	1	0	1
367	H	01101690803	141.355	43.0508	0.0219808	1	3	2
368	H	01101690804	141.354	43.0506	0.0248554	9	1	3
369	H	01101690805	141.352	43.0502	0.0305546	4	2	1
370	H	01101690806	141.351	43.05	0.0323631	14	11	4
371	H	01101690807	141.349	43.0497	0.0303387	15	5	7
372	H	01101690808	141.347	43.0496	0.0321535	6	3	4
373	H	01101690809	141.345	43.0495	0.0289597	17	10	5
374	H	01101690810	141.343	43.0494	0.021298	8	2	2
375	H	01101690811	141.342	43.0493	0.0227013	7	8	5
376	H	01101690812	141.34	43.0491	0.0271412	15	8	5
377	H	01101690813	141.338	43.049	0.0309625	6	5	4
378	H	01101690814	141.336	43.0489	0.0258867	20	8	11
379	H	01101690815	141.335	43.0487	0.0237666	22	16	12
380	H	01101690816	141.333	43.0485	0.0212064	21	16	17
381	H	01101690817	141.331	43.0484	0.0209225	21	11	22
382	H	01101690818	141.329	43.0483	0.0219199	7	6	12
383	H	01101690820	141.328	43.0481	0.00768147	4	3	0
384	H	01101690821	141.327	43.0482	0.0151381	19	19	34
385	H	01101690822	141.326	43.0481	0.0162495	1	5	13
386	H	01101690823	141.325	43.0474	0.0223216	6	13	19
387	H	01101690824	141.323	43.0468	0.0128176	5	3	5
388	H	01101690825	141.322	43.0461	0.0216783	9	8	11
389	H	01101690826	141.321	43.0453	0.0185332	4	1	2
390	H	01101690901	141.359	43.0492	0.0416681	10	1	3
391	H	01101690902	141.357	43.0497	0.00959398	0	0	0
392	H	01101690903	141.356	43.0495	0.0153933	2	4	0
393	H	01101690904	141.354	43.0487	0.0360502	16	5	12
394	H	01101690905	141.352	43.0485	0.00939699	0	1	2
395	H	01101690906	141.351	43.0482	0.02935	10	25	17
396	H	01101690907	141.349	43.0481	0.01954	10	6	7
397	H	01101690908	141.347	43.0481	0.0238714	8	6	14
398	H	01101690909	141.345	43.048	0.0245815	15	12	9
399	H	01101690910	141.343	43.0478	0.0203841	3	3	0
400	H	01101690911	141.342	43.0478	0.0177456	4	6	7
401	H	01101690912	141.34	43.0476	0.0238838	11	7	8
402	H	01101690913	141.338	43.0475	0.0243123	12	10	12
403	H	01101690914	141.336	43.0474	0.018035	8	11	8
404	H	01101690915	141.335	43.0471	0.0241493	13	7	11
405	H	01101690916	141.333	43.0471	0.0212345	4	14	7
406	H	01101690917	141.331	43.0472	0.0135959	18	15	11
407	H	01101690918	141.33	43.0469	0.0210032	9	19	28
408	H	01101690920	141.327	43.0469	0.025419	11	14	15
409	H	01101690921	141.325	43.0462	0.0301302	17	19	16
410	H	01101690922	141.323	43.0449	0.0340208	0	0	0
411	H	01101690923	141.321	43.0437	0.0258836	27	27	38
412	H	01101691001	141.358	43.0476	0.0709989	11	1	0
413	H	01101691002	141.357	43.0488	0.00140137	0	0	0
414	H	01101691003	141.356	43.0479	0.0283359	0	0	0
415	H	01101691006	141.351	43.047	0.0289881	2	5	3
416	H	01101691007	141.349	43.0468	0.0187978	16	8	7
417	H	01101691008	141.347	43.0468	0.0241	11	9	8
418	H	01101691009	141.345	43.0467	0.0220889	5	1	5
419	H	01101691010	141.344	43.0464	0.0138688	1	1	2
420	H	01101691011	141.342	43.0464	0.0177891	7	3	5
421	H	01101691012	141.34	43.0463	0.0238793	18	12	17
422	H	01101691013	141.338	43.0462	0.024539	6	9	14
423	H	01101691014	141.337	43.0461	0.0232074	15	13	23
424	H	01101691015	141.335	43.0458	0.0163247	5	11	6
425	H	01101691016	141.333	43.0458	0.0207813	13	13	12
426	H	01101691017	141.331	43.0459	0.0272697	7	6	10
427	H	01101691018	141.33	43.0456	0.0205127	21	23	18
428	H	01101691020	141.328	43.0457	0.0250985	7	9	21
429	H	01101691021	141.326	43.0452	0.0316612	7	18	16
430	H	01101691022	141.324	43.0437	0.0296714	12	23	28
431	H	01101691023	141.322	43.0423	0.0289974	0	3	2
432	H	01101691101	141.358	43.0458	0.0562866	19	14	7
433	H	01101691106	141.351	43.0457	0.0201388	6	3	3
434	H	01101691107	141.349	43.0455	0.0207729	9	10	9
435	H	01101691108	141.347	43.0454	0.0249118	13	9	13
436	H	01101691109	141.345	43.0454	0.0285991	6	5	7
437	H	01101691110	141.344	43.0452	0.0161974	0	1	2
438	H	01101691111	141.342	43.045	0.0193428	2	7	17
439	H	01101691112	141.341	43.045	0.024149	22	25	17
440	H	01101691113	141.339	43.0448	0.0248568	8	6	5
441	H	01101691114	141.337	43.0447	0.0215208	3	7	9
442	H	01101691115	141.335	43.0446	0.0214543	22	35	46
443	H	01101691116	141.333	43.0445	0.021472	5	11	6
444	H	01101691117	141.332	43.0443	0.0206279	14	15	18
445	H	01101691118	141.33	43.0442	0.0210565	3	3	15
446	H	01101691120	141.328	43.0442	0.0251859	5	6	13
447	H	01101691121	141.326	43.0438	0.0368019	17	37	35
448	H	01101691122	141.325	43.0427	0.0184618	25	13	8
449	H	01101691123	141.323	43.0416	0.0329257	54	49	49
450	H	01101691201	141.358	43.0444	0.0323031	16	7	2
451	H	01101691206	141.351	43.0442	0.0159909	8	8	2
452	H	01101691207	141.35	43.0442	0.0205043	5	1	0
453	H	01101691208	141.348	43.0441	0.0241884	36	20	12
454	H	01101691209	141.346	43.044	0.0240331	26	23	21
455	H	01101691210	141.344	43.0439	0.015918	1	3	1
456	H	01101691211	141.343	43.0437	0.014791	1	0	0
457	H	01101691212	141.341	43.0436	0.0233314	7	9	11
458	H	01101691213	141.339	43.0435	0.024117	20	15	23
459	H	01101691214	141.337	43.0433	0.0205431	23	35	27
460	H	01101691215	141.335	43.0432	0.0203178	5	6	17
461	H	01101691216	141.334	43.0431	0.0208559	12	7	12
462	H	01101691217	141.332	43.043	0.0213085	10	18	17
463	H	01101691218	141.33	43.0429	0.0205437	4	10	10
464	H	01101691220	141.329	43.0428	0.0188558	6	7	14
465	H	01101691221	141.327	43.0425	0.0159991	2	14	29
466	H	01101691222	141.326	43.0417	0.0161158	2	15	19
467	H	01101691223	141.324	43.0407	0.0290256	34	58	74
468	H	01101691301	141.358	43.0433	0.0426889	19	5	7
469	H	01101691305	141.353	43.0428	0.00992075	1	2	7
470	H	01101691306	141.351	43.043	0.0175812	6	2	4
471	H	01101691307	141.35	43.0429	0.0208045	10	4	6
472	H	01101691308	141.348	43.0428	0.0242865	24	18	10
473	H	01101691309	141.346	43.0426	0.0239229	15	9	9
474	H	01101691310	141.344	43.0426	0.019069	20	9	5
475	H	01101691311	141.343	43.0425	0.0192762	13	15	18
476	H	01101691312	141.341	43.0426	0.0122004	5	2	4
477	H	01101691313	141.339	43.0422	0.0214661	11	15	11
478	H	01101691314	141.337	43.042	0.0203647	2	6	9
479	H	01101691315	141.335	43.042	0.0180792	13	18	7
480	H	01101691316	141.334	43.0419	0.0175423	9	9	15
481	H	01101691317	141.332	43.0418	0.0172518	0	6	5
482	H	01101691318	141.33	43.0417	0.0170461	6	6	11
483	H	01101691320	141.329	43.0417	0.00760409	2	2	3
484	H	01101691321	141.328	43.0412	0.0288195	30	53	69
485	H	01101691322	141.327	43.0405	0.0291853	14	13	27
486	H	01101691323	141.325	43.0395	0.0481652	18	29	36
487	H	01101691401	141.358	43.0419	0.033768	11	4	2
488	H	01101691405	141.353	43.0419	0.0176158	20	14	6
489	H	01101691406	141.351	43.0415	0.0218527	8	12	13
490	H	01101691407	141.35	43.0414	0.025575	11	6	10
491	H	01101691408	141.348	43.0413	0.030127	28	32	31
492	H	01101691409	141.346	43.0411	0.0294205	3	0	3
493	H	01101691410	141.344	43.041	0.0217719	0	0	0
494	H	01101691411	141.343	43.0409	0.021591	10	13	23
495	H	01101691412	141.341	43.0411	0.0415291	8	8	10
496	H	01101691413	141.339	43.0407	0.0339634	12	16	13
497	H	01101691414	141.337	43.0405	0.0267291	20	29	32
498	H	01101691415	141.336	43.0405	0.0281221	14	22	10
499	H	01101691416	141.334	43.0406	0.0226941	8	12	16
500	H	01101691417	141.332	43.0404	0.024036	8	9	9
501	H	01101691418	141.33	43.04	0.0465531	25	25	33
502	H	01101691419	141.328	43.0386	0.0466614	14	26	25
503	H	01101691501	141.357	43.0405	0.0311961	3	0	1
504	H	01101691504	141.355	43.0401	0.0240828	0	0	0
505	H	01101691505	141.353	43.0405	0.0385044	4	9	6
506	H	01101691506	141.352	43.04	0.017626	8	6	18
507	H	01101691507	141.35	43.0399	0.0206444	3	7	8
508	H	01101691508	141.348	43.0398	0.0244595	22	28	22
509	H	01101691509	141.346	43.0397	0.0238534	11	10	8
510	H	01101691510	141.344	43.0396	0.0170597	8	7	20
511	H	01101691511	141.343	43.0394	0.0171254	0	3	1
512	H	01101691512	141.341	43.0393	0.0237429	10	12	13
513	H	01101691513	141.339	43.0392	0.0239014	23	20	19
514	H	01101691514	141.338	43.039	0.020311	13	8	6
515	H	01101691515	141.336	43.0389	0.0200431	4	12	19
516	H	01101691516	141.334	43.0393	0.0163875	11	16	17
517	H	01101691517	141.332	43.039	0.0229768	17	12	7
518	H	01101691518	141.331	43.0383	0.0251461	14	16	11
519	H	01101691519	141.329	43.0375	0.030881	10	15	20
520	H	01101691601	141.356	43.038	0.0508185	0	0	0
521	H	01101691604	141.355	43.0386	0.0132523	2	4	3
522	H	01101691605	141.353	43.0388	0.0217455	7	5	3
523	H	01101691606	141.352	43.0387	0.0180762	0	0	1
524	H	01101691607	141.35	43.0386	0.0209825	14	20	20
525	H	01101691608	141.348	43.0385	0.0246989	8	8	15
526	H	01101691609	141.346	43.0383	0.0241499	5	5	11
527	H	01101691610	141.345	43.0382	0.0186929	19	20	17
528	H	01101691611	141.343	43.0381	0.0177921	6	6	7
529	H	01101691612	141.342	43.038	0.0238327	21	28	26
530	H	01101691613	141.34	43.0378	0.0244583	8	6	12
531	H	01101691614	141.338	43.0377	0.0209084	5	9	8
532	H	01101691615	141.336	43.0376	0.0208027	4	2	7
533	H	01101691616	141.334	43.0383	0.0129129	9	17	13
534	H	01101691617	141.333	43.0377	0.0221703	4	6	8
535	H	01101691618	141.332	43.037	0.0226858	8	6	7
536	H	01101691619	141.33	43.0365	0.0269322	12	15	22
537	H	01101691704	141.355	43.0377	0.00767003	1	5	4
538	H	01101691705	141.354	43.0376	0.0159509	2	5	6
539	H	01101691706	141.352	43.0375	0.0132876	0	0	2
540	H	01101691707	141.35	43.0373	0.0209633	36	26	22
541	H	01101691708	141.349	43.0371	0.0243755	25	22	38
542	H	01101691709	141.347	43.037	0.0241374	18	18	21
543	H	01101691710	141.345	43.0369	0.0179935	12	6	24
544	H	01101691711	141.343	43.0368	0.0163122	0	0	0
545	H	01101691712	141.342	43.0366	0.0243317	9	14	10
546	H	01101691713	141.34	43.0365	0.0247404	15	15	15
547	H	01101691714	141.338	43.0364	0.0210555	14	11	17
548	H	01101691715	141.336	43.0362	0.0213845	38	33	37
549	H	01101691716	141.335	43.0364	0.0218542	6	8	2
550	H	01101691717	141.333	43.0359	0.0164917	11	8	4
551	H	01101691718	141.331	43.0356	0.0280733	25	27	24
552	H	01101691805	141.355	43.0369	0.00365806	0	4	3
553	H	01101691806	141.354	43.0359	0.0676389	0	0	0
554	H	01101691807	141.351	43.036	0.0166983	3	6	4
555	H	01101691808	141.349	43.0358	0.024451	6	7	7
556	H	01101691809	141.347	43.0356	0.0241893	12	9	7
557	H	01101691810	141.345	43.0355	0.0186017	0	1	7
558	H	01101691811	141.344	43.0355	0.0164681	10	3	6
559	H	01101691812	141.342	43.0353	0.0239643	28	22	33
560	H	01101691813	141.34	43.0352	0.0244533	15	12	14
561	H	01101691814	141.338	43.035	0.021145	15	27	17
562	H	01101691815	141.336	43.0349	0.0217062	8	6	14
563	H	01101691816	141.335	43.035	0.0113291	6	16	20
564	H	01101691817	141.333	43.0345	0.0315018	23	47	46
565	H	01101691905	141.355	43.0346	0.0227618	7	4	8
566	H	01101691906	141.352	43.0347	0.0173	7	7	13
567	H	01101691907	141.351	43.0347	0.0244871	16	25	11
568	H	01101691908	141.349	43.0344	0.0245385	8	6	11
569	H	01101691909	141.347	43.0344	0.021598	14	14	16
570	H	01101691910	141.345	43.0341	0.019285	3	5	3
571	H	01101691911	141.344	43.0342	0.0197685	2	1	6
572	H	01101691912	141.342	43.034	0.0239425	16	32	32
573	H	01101691913	141.34	43.0338	0.0251017	10	14	18
574	H	01101691914	141.338	43.0337	0.0214803	13	15	15
575	H	01101691915	141.336	43.0336	0.0213003	18	22	17
576	H	01101691916	141.334	43.0335	0.034649	22	23	24
577	H	01101692005	141.355	43.0337	0.0308778	2	2	2
578	H	01101692006	141.352	43.0333	0.0146216	6	6	4
579	H	01101692007	141.351	43.0332	0.0202838	20	32	20
580	H	01101692008	141.349	43.0331	0.0241985	14	12	16
581	H	01101692009	141.347	43.033	0.0270798	19	11	12
582	H	01101692010	141.345	43.0327	0.01909	8	13	6
583	H	01101692011	141.344	43.0328	0.0157914	1	3	7
584	H	01101692012	141.342	43.0326	0.0236625	15	9	8
585	H	01101692013	141.34	43.0325	0.0240304	10	15	21
586	H	01101692014	141.338	43.0323	0.0208033	9	11	19
587	H	01101692015	141.337	43.0325	0.0221662	4	4	5
588	H	01101692016	141.335	43.0319	0.0169289	0	1	3
589	H	01101692105	141.355	43.0319	0.0894114	0	0	0
590	H	01101692106	141.352	43.0321	0.00890509	5	12	11
591	H	01101692107	141.351	43.0319	0.020211	12	7	2
592	H	01101692108	141.349	43.0318	0.0243607	19	23	36
593	H	01101692109	141.347	43.0316	0.0241045	7	13	27
594	H	01101692110	141.346	43.0314	0.0149552	4	4	6
595	H	01101692111	141.344	43.0315	0.0195759	2	3	2
596	H	01101692112	141.342	43.0313	0.023553	11	10	9
597	H	01101692113	141.34	43.0312	0.0243097	13	22	27
598	H	01101692114	141.339	43.031	0.0214083	8	15	12
599	H	01101692115	141.337	43.0312	0.00911803	7	21	30
600	H	01101692116	141.336	43.0307	0.0213849	2	1	1
601	H	01101692206	141.353	43.0297	0.0399572	0	0	0
602	H	01101692207	141.351	43.0305	0.0212376	1	0	1
603	H	01101692208	141.349	43.0304	0.0245036	7	9	14
604	H	01101692209	141.347	43.0303	0.0245006	14	11	21
605	H	01101692210	141.346	43.0302	0.0180288	2	3	0
606	H	01101692211	141.344	43.0301	0.0163239	14	9	8
607	H	01101692212	141.343	43.0302	0.0146806	2	8	6
608	H	01101692213	141.341	43.0298	0.0248387	0	0	0
609	H	01101692214	141.339	43.0297	0.0213018	5	16	10
610	H	01101692215	141.337	43.0295	0.0257153	6	5	6
611	H	01101692307	141.351	43.0292	0.0211547	21	8	7
612	H	01101692308	141.35	43.0291	0.0246225	22	16	26
613	H	01101692309	141.348	43.0289	0.0244417	3	10	10
614	H	01101692310	141.346	43.0288	0.0194818	0	3	3
615	H	01101692311	141.344	43.0287	0.0191445	1	6	7
616	H	01101692312	141.343	43.0289	0.0347093	28	28	35
617	H	01101692313	141.341	43.0285	0.0237025	3	1	2
618	H	01101692314	141.339	43.0282	0.0236691	6	8	10
619	H	01101692315	141.337	43.0281	0.0206034	16	6	14
620	H	01101692407	141.352	43.0279	0.0399061	5	5	4
621	H	01101692408	141.35	43.0277	0.024506	10	14	22
622	H	01101692409	141.348	43.0276	0.01613	18	13	16
623	H	01101692410	141.346	43.0275	0.0258522	0	0	0
624	H	01101692411	141.345	43.0274	0.0171946	1	3	4
625	H	01101692412	141.343	43.0272	0.0234941	6	10	6
626	H	01101692413	141.341	43.0272	0.0114878	2	5	1
627	H	01101692414	141.34	43.027	0.0271023	36	25	15
628	H	01101692415	141.339	43.0266	0.00883959	9	3	3
629	H	01101692507	141.352	43.0266	0.0294379	2	3	1
630	H	01101692508	141.35	43.0264	0.0247331	17	21	16
631	H	01101692509	141.348	43.0262	0.0172519	11	11	17
632	H	01101692510	141.347	43.0261	0.0275261	0	0	0
633	H	01101692511	141.345	43.026	0.0199881	5	0	1
634	H	01101692512	141.343	43.0259	0.0220515	4	7	7
635	H	01101692513	141.341	43.0258	0.0161114	4	8	6
636	H	01101692514	141.34	43.0255	0.0134771	1	1	0
637	H	01101692607	141.352	43.0251	0.0260247	3	9	7
638	H	01101692608	141.35	43.0251	0.0213294	6	10	8
639	H	01101692609	141.348	43.025	0.0137975	6	10	14
640	H	01101692610	141.347	43.0248	0.023662	0	0	0
641	H	01101692611	141.345	43.0247	0.019207	0	0	0
642	H	01101692612	141.343	43.0246	0.0119452	10	11	3
643	H	01101692613	141.342	43.0247	0.0119415	11	17	19
644	H	01101692614	141.341	43.0242	0.0123944	2	2	1
645	H	01101692707	141.352	43.0238	0.0186806	0	0	0
646	H	01101692708	141.35	43.0238	0.0260175	3	4	4
647	H	01101692709	141.349	43.0236	0.0185684	0	0	0
648	H	01101692710	141.347	43.0235	0.0286201	0	0	0
649	H	01101692711	141.345	43.0234	0.0117838	6	5	4
650	H	01101692712	141.344	43.0236	0.013485	4	7	2
651	H	01101692713	141.343	43.0235	0.0126393	3	8	3
652	H	01101692714	141.342	43.023	0.00517887	0	0	0
653	H	01101692808	141.351	43.0226	0.0329606	37	23	25
654	H	01101692809	141.349	43.0222	0.0177268	10	11	23
655	H	01101692810	141.347	43.0222	0.021278	8	3	2
656	H	01101692811	141.345	43.0224	0.0120508	0	2	4
657	H	01101692812	141.344	43.0223	0.0191975	7	8	15
658	H	01101692813	141.343	43.0222	0.0043063	0	0	0
659	H	01101692908	141.35	43.0217	0.0047641	0	0	0
660	H	01101692909	141.349	43.0209	0.0179492	7	6	7
661	H	01101692910	141.347	43.0209	0.0261825	9	10	19
662	H	01101692911	141.345	43.0204	0.0260525	10	9	7
663	H	01101692912	141.344	43.021	0.0257735	0	0	0
664	H	01101693009	141.349	43.0196	0.00958101	0	0	1
665	H	01101693010	141.347	43.019	0.0388963	1	2	7
666	H	01101693011	141.346	43.0186	0.0313861	0	0	0
667	H	01101780101	141.357	43.0634	0.0191884	8	2	0
668	H	01101780102	141.359	43.0636	0.0166931	1	0	0
669	H	01101780103	141.361	43.0639	0.0157622	7	3	1
670	H	01101780104	141.362	43.0639	0.0112368	0	0	0
671	H	01101780105	141.363	43.0643	0.0238367	2	0	1
672	H	01101780106	141.365	43.0645	0.0146791	0	0	0
673	H	01101780107	141.367	43.0647	0.018003	5	3	1
674	H	01101780108	141.369	43.0649	0.0177655	9	15	5
675	H	01101780109	141.37	43.0651	0.0185907	6	3	1
676	H	01101780110	141.372	43.0654	0.0211935	20	15	19
677	H	01101780111	141.374	43.0656	0.0151218	1	3	4
678	H	01101780112	141.376	43.0659	0.0278689	1	4	1
679	H	01101780113	141.378	43.0662	0.0220948	0	0	0
680	H	01101780114	141.38	43.0666	0.0174088	0	0	0
681	H	01101780115	141.382	43.0666	0.0193638	0	0	0
682	H	01101780116	141.383	43.0669	0.0195548	0	0	0
683	H	01101780117	141.384	43.0673	0.0163637	0	0	0
684	H	01101780118	141.386	43.0677	0.0196846	0	0	0
685	H	01101780119	141.387	43.0682	0.0190926	0	0	0
686	H	01101780201	141.357	43.0646	0.0198731	5	2	1
687	H	01101780202	141.359	43.0648	0.0172164	9	3	0
688	H	01101780203	141.36	43.065	0.0166138	2	1	1
689	H	01101780204	141.362	43.0652	0.0133589	0	0	0
690	H	01101780205	141.363	43.0653	0.0165366	0	0	0
691	H	01101780206	141.365	43.0656	0.016711	0	0	0
692	H	01101780207	141.366	43.0658	0.0244748	8	15	15
693	H	01101780208	141.368	43.0661	0.0158562	37	11	21
694	H	01101780209	141.37	43.0663	0.0211146	15	7	8
695	H	01101780210	141.372	43.0666	0.0218873	7	9	7
696	H	01101780211	141.373	43.0668	0.0161103	6	5	4
697	H	01101780212	141.375	43.0671	0.0270275	2	1	1
698	H	01101780213	141.377	43.0674	0.0213555	3	4	9
699	H	01101780214	141.379	43.0678	0.0281751	0	0	0
700	H	01101780215	141.381	43.0681	0.0172818	0	0	0
701	H	01101780216	141.382	43.0684	0.0278481	0	0	0
702	H	01101780217	141.383	43.0687	0.0171916	0	0	0
703	H	01101780218	141.385	43.0689	0.0194391	0	0	0
704	H	01101780219	141.386	43.0693	0.012554	4	1	0
705	H	01101780220	141.388	43.0689	0.0313299	0	0	0
706	H	01101780301	141.357	43.0658	0.0200149	0	0	0
707	H	01101780302	141.358	43.066	0.0175953	4	0	0
708	H	01101780303	141.36	43.0662	0.017294	12	4	4
709	H	01101780304	141.362	43.0664	0.0180509	0	0	0
710	H	01101780305	141.363	43.0666	0.0145261	0	1	1
711	H	01101780306	141.365	43.0668	0.0198917	18	6	13
712	H	01101780307	141.366	43.0671	0.0189775	6	2	0
713	H	01101780308	141.368	43.0672	0.0153894	0	5	2
714	H	01101780309	141.369	43.0677	0.028215	0	0	0
715	H	01101780310	141.371	43.0679	0.0280958	9	0	0
716	H	01101780311	141.373	43.068	0.0124713	0	0	0
717	H	01101780312	141.375	43.0682	0.0282043	12	21	37
718	H	01101780313	141.377	43.0686	0.0105844	0	0	0
719	H	01101780314	141.379	43.0689	0.00872332	0	0	0
720	H	01101780401	141.357	43.067	0.01986	5	2	0
721	H	01101780402	141.358	43.0672	0.0170291	4	2	5
722	H	01101780403	141.36	43.0674	0.0166047	0	0	0
723	H	01101780404	141.361	43.0679	0.0265311	3	2	1
724	H	01101780405	141.363	43.0679	0.01872	0	3	2
725	H	01101780406	141.364	43.068	0.018484	0	0	0
726	H	01101780407	141.366	43.0682	0.0172944	0	0	0
727	H	01101780408	141.368	43.0682	0.0074403	0	0	0
728	H	01101780501	141.356	43.0681	0.0194893	0	0	0
729	H	01101780502	141.358	43.0683	0.0144355	34	10	11
730	H	01101780503	141.359	43.0684	0.0104337	7	3	8
731	H	01101790101	141.356	43.0629	0.0252805	0	0	0
732	H	01101790102	141.354	43.0626	0.0261199	0	0	0
733	H	01101790103	141.352	43.0626	0.0197381	0	0	0
734	H	01101790104	141.351	43.062	0.0305549	0	0	0
735	H	01101790105	141.349	43.062	0.0250244	0	0	0
736	H	01101790106	141.348	43.0617	0.0282528	0	0	0
737	H	01101790107	141.346	43.0616	0.0246657	1	0	0
738	H	01101790108	141.345	43.0614	0.0266826	0	1	1
739	H	01101790109	141.343	43.0612	0.0245737	0	0	0
740	H	01101790110	141.341	43.061	0.0249859	1	0	0
741	H	01101790111	141.34	43.0608	0.0244875	0	0	0
742	H	01101790112	141.338	43.0606	0.0234201	0	0	0
743	H	01101790113	141.337	43.0602	0.0283846	3	1	0
744	H	01101790114	141.335	43.0601	0.0243286	3	2	2
745	H	01101790115	141.334	43.0599	0.0246781	2	3	2
746	H	01101790116	141.332	43.0597	0.0247437	3	1	0
747	H	01101790117	141.331	43.0596	0.0290619	4	4	1
748	H	01101790118	141.329	43.0592	0.0235751	4	5	3
749	H	01101790119	141.327	43.0591	0.0251731	0	3	2
750	H	01101790120	141.326	43.0589	0.0235059	34	24	15
751	H	01101790121	141.325	43.0586	0.0202184	16	19	26
752	H	01101790122	141.323	43.0585	0.0209412	7	15	20
753	H	01101790123	141.322	43.0583	0.0212728	13	19	27
754	H	01101790124	141.321	43.0581	0.0213269	8	12	8
755	H	01101790125	141.319	43.0581	0.0314482	7	18	10
756	H	01101790126	141.318	43.0579	0.0288222	26	34	29
757	H	01101790127	141.316	43.0576	0.0270686	6	8	8
758	H	01101790128	141.314	43.0574	0.0369533	14	15	26
759	H	01101790201	141.355	43.0643	0.0195229	0	0	0
760	H	01101790202	141.354	43.0641	0.0177677	0	0	0
761	H	01101790203	141.352	43.0639	0.0172472	0	0	0
762	H	01101790204	141.35	43.0637	0.0173473	0	0	0
763	H	01101790205	141.349	43.0635	0.0171418	0	0	0
764	H	01101790206	141.347	43.0633	0.0171708	0	0	0
765	H	01101790207	141.346	43.063	0.0160772	0	0	0
766	H	01101790208	141.344	43.0628	0.0187581	0	0	0
767	H	01101790209	141.343	43.0626	0.0165239	0	0	0
768	H	01101790210	141.341	43.0624	0.0180495	11	1	4
769	H	01101790211	141.34	43.0622	0.017229	0	0	0
770	H	01101790212	141.338	43.062	0.0171377	5	5	6
771	H	01101790213	141.336	43.0618	0.0170615	6	12	5
772	H	01101790214	141.335	43.0616	0.0170183	9	2	19
773	H	01101790215	141.333	43.0613	0.0171418	0	0	0
774	H	01101790216	141.332	43.0611	0.0172153	0	0	0
775	H	01101790217	141.33	43.061	0.0130226	1	9	3
776	H	01101790218	141.329	43.0607	0.0185247	4	3	6
777	H	01101790219	141.327	43.0605	0.0175067	4	5	3
778	H	01101790220	141.326	43.0603	0.0171274	17	8	2
779	H	01101790221	141.324	43.0601	0.0139246	5	2	4
780	H	01101790222	141.323	43.0599	0.0139635	8	10	3
781	H	01101790223	141.322	43.0597	0.014785	4	8	6
782	H	01101790224	141.32	43.0596	0.0149222	9	11	11
783	H	01101790225	141.319	43.0596	0.0105373	8	22	22
784	H	01101790226	141.317	43.0594	0.0108328	1	2	1
785	H	01101790227	141.316	43.0591	0.0127461	7	6	2
786	H	01101790228	141.314	43.0588	0.0204767	9	12	14
787	H	01101790301	141.355	43.0655	0.0200886	0	0	0
788	H	01101790302	141.353	43.0653	0.0181455	0	0	0
789	H	01101790303	141.352	43.0651	0.017475	0	0	0
790	H	01101790304	141.35	43.0649	0.017824	0	0	0
791	H	01101790305	141.349	43.0647	0.0177075	0	0	0
792	H	01101790306	141.347	43.0645	0.0175685	0	0	0
793	H	01101790307	141.346	43.0642	0.0172921	2	2	3
794	H	01101790308	141.344	43.064	0.0181358	0	0	0
795	H	01101790309	141.342	43.0638	0.0162787	0	0	0
796	H	01101790310	141.341	43.0636	0.0185394	0	0	0
797	H	01101790311	141.339	43.0634	0.017449	10	5	9
798	H	01101790312	141.338	43.0632	0.0175849	3	2	4
799	H	01101790313	141.336	43.063	0.017502	12	9	10
800	H	01101790314	141.335	43.0627	0.0176894	1	3	0
801	H	01101790315	141.333	43.0625	0.0175876	2	0	3
802	H	01101790316	141.331	43.0623	0.0178683	39	23	17
803	H	01101790317	141.33	43.0621	0.0179779	18	27	17
804	H	01101790318	141.328	43.0619	0.0185059	17	19	10
805	H	01101790319	141.327	43.0616	0.0124567	1	1	0
806	H	01101790320	141.325	43.0615	0.0174397	3	2	5
807	H	01101790321	141.324	43.0613	0.0154362	8	9	4
808	H	01101790322	141.323	43.0611	0.0129496	8	9	6
809	H	01101790323	141.321	43.0609	0.0153539	5	15	7
810	H	01101790324	141.32	43.0608	0.0153078	14	10	10
811	H	01101790325	141.319	43.0606	0.0167787	21	21	21
812	H	01101790326	141.317	43.0604	0.0168778	7	7	12
813	H	01101790327	141.316	43.0602	0.0178503	5	5	12
814	H	01101790328	141.314	43.0598	0.0124043	0	3	1
815	H	01101790329	141.313	43.0597	0.0142307	5	8	5
816	H	01101790330	141.311	43.0595	0.0197045	9	3	10
817	H	01101790401	141.355	43.0667	0.0198328	0	0	0
818	H	01101790402	141.353	43.0665	0.0177099	0	0	0
819	H	01101790403	141.351	43.0663	0.0169775	0	0	0
820	H	01101790404	141.35	43.0661	0.0171499	0	0	0
821	H	01101790405	141.348	43.0659	0.0171083	0	0	0
822	H	01101790406	141.347	43.0656	0.0169696	0	0	0
823	H	01101790407	141.345	43.0654	0.0160118	2	0	1
824	H	01101790408	141.344	43.0652	0.0179391	0	0	0
825	H	01101790409	141.342	43.065	0.0153491	0	0	0
826	H	01101790410	141.341	43.0648	0.0182276	0	0	0
827	H	01101790411	141.339	43.0646	0.0170192	19	14	7
828	H	01101790412	141.337	43.0644	0.0172861	8	9	3
829	H	01101790413	141.336	43.0642	0.0171707	6	6	4
830	H	01101790414	141.334	43.0639	0.0172361	9	6	7
831	H	01101790415	141.333	43.0637	0.0172061	19	16	16
832	H	01101790416	141.331	43.0635	0.0172304	11	11	2
833	H	01101790417	141.33	43.0633	0.0170066	14	13	17
834	H	01101790418	141.328	43.0631	0.0169214	6	6	3
835	H	01101790419	141.326	43.0627	0.0219796	1	7	14
836	H	01101790420	141.325	43.0627	0.0169886	18	31	23
837	H	01101790421	141.324	43.0625	0.0143073	8	4	2
838	H	01101790422	141.322	43.0623	0.0132471	0	3	9
839	H	01101790423	141.321	43.0621	0.0147564	3	5	5
840	H	01101790424	141.32	43.062	0.0149077	46	28	37
841	H	01101790425	141.318	43.0618	0.0161209	12	19	15
842	H	01101790426	141.317	43.0616	0.0165961	14	16	8
843	H	01101790427	141.315	43.0614	0.015366	1	0	0
844	H	01101790428	141.314	43.061	0.0274691	3	1	4
845	H	01101790429	141.312	43.0609	0.009187	3	4	4
846	H	01101790430	141.311	43.0606	0.00680244	7	10	13
847	H	01101790501	141.354	43.0679	0.0194499	0	0	0
848	H	01101790502	141.353	43.0677	0.0194291	0	0	0
849	H	01101790503	141.351	43.0675	0.0176745	0	0	0
850	H	01101790504	141.35	43.0673	0.017814	0	0	0
851	H	01101790505	141.348	43.067	0.0171974	0	0	0
852	H	01101790506	141.346	43.0668	0.0167787	0	0	0
853	H	01101790507	141.345	43.0666	0.0153831	0	0	0
854	H	01101790508	141.343	43.0664	0.0200437	0	0	0
855	H	01101790509	141.342	43.0663	0.0198261	4	1	3
856	H	01101790510	141.34	43.0659	0.0155061	7	3	7
857	H	01101790511	141.339	43.0657	0.0170631	27	5	0
858	H	01101790512	141.337	43.0655	0.0170267	14	3	1
859	H	01101790513	141.336	43.0653	0.0170642	5	2	0
860	H	01101790514	141.334	43.0651	0.017015	0	0	2
861	H	01101790515	141.332	43.0649	0.0171389	13	16	10
862	H	01101790516	141.331	43.0647	0.0172522	15	10	5
863	H	01101790517	141.329	43.0645	0.0166066	10	1	3
864	H	01101790518	141.328	43.0643	0.0168412	7	4	5
865	H	01101790519	141.326	43.0641	0.0165278	9	4	7
866	H	01101790520	141.325	43.0638	0.0164164	10	9	4
867	H	01101790521	141.323	43.0637	0.0119302	1	4	1
868	H	01101790522	141.322	43.0634	0.0150021	4	1	2
869	H	01101790523	141.321	43.0633	0.014429	16	27	39
870	H	01101790524	141.319	43.0631	0.0143239	24	21	21
871	H	01101790525	141.317	43.0627	0.0176878	3	8	4
872	H	01101790526	141.316	43.0623	0.00403767	0	0	1
873	H	01101790527	141.315	43.0626	0.0157967	10	3	7
874	H	01101790528	141.314	43.0622	0.00921381	1	0	0
875	H	01101790529	141.312	43.0621	0.0187196	6	7	8
876	H	01101790610	141.34	43.067	0.0140948	9	6	5
877	H	01101790611	141.338	43.0669	0.0166169	9	10	16
878	H	01101790612	141.337	43.0667	0.0158615	33	11	5
879	H	01101790613	141.335	43.0665	0.0163303	5	0	0
880	H	01101790614	141.334	43.0663	0.0165638	15	12	10
881	H	01101790615	141.332	43.0661	0.0162374	3	1	0
882	H	01101790616	141.331	43.0658	0.0165591	18	11	23
883	H	01101790617	141.329	43.0656	0.0160762	0	0	0
884	H	01101790618	141.327	43.0654	0.0166101	2	4	2
885	H	01101790619	141.326	43.0652	0.0165453	7	5	6
886	H	01101790620	141.324	43.065	0.0165376	9	6	4
887	H	01101790621	141.323	43.0648	0.0127046	5	1	2
888	H	01101790622	141.322	43.0647	0.0135585	3	4	5
889	H	01101790623	141.32	43.0645	0.0149308	2	5	9
890	H	01101790624	141.319	43.0643	0.0143608	11	17	12
891	H	01101790625	141.318	43.0639	0.0246939	18	12	17
892	H	01101790626	141.316	43.0635	0.0245772	8	5	8
893	H	01101790627	141.314	43.0641	0.015306	9	15	16
894	H	01101790628	141.313	43.0632	0.0214878	16	7	16
895	H	01101790711	141.338	43.0678	0.0102187	4	2	0
896	H	01101790712	141.337	43.0678	0.0178526	47	16	13
897	H	01101790713	141.335	43.0676	0.0161712	12	7	4
898	H	01101790714	141.333	43.0674	0.0167641	12	6	4
899	H	01101790715	141.332	43.0672	0.0162633	17	12	7
900	H	01101790716	141.33	43.067	0.016458	16	19	29
901	H	01101790717	141.329	43.0668	0.0164988	10	1	3
902	H	01101790718	141.327	43.0665	0.0166356	0	0	3
903	H	01101790719	141.326	43.0663	0.0164517	7	1	2
904	H	01101790720	141.324	43.0661	0.0162331	8	2	4
905	H	01101790721	141.323	43.0659	0.0124213	11	4	5
906	H	01101790722	141.321	43.0658	0.0122138	8	6	10
907	H	01101790723	141.32	43.0656	0.0141738	8	17	25
908	H	01101790724	141.319	43.0654	0.013831	11	7	5
909	H	01101790725	141.317	43.0652	0.0135655	33	21	16
910	H	01101790726	141.316	43.0651	0.0210194	6	11	0
911	H	01101790727	141.315	43.0657	0.0164058	7	6	4
912	H	01101790812	141.336	43.0686	0.00475004	0	0	0
913	H	01101790813	141.335	43.0687	0.0180622	8	14	13
914	H	01101790814	141.333	43.0685	0.0167774	0	0	0
915	H	01101790815	141.332	43.0683	0.0166019	14	9	4
916	H	01101790816	141.33	43.0681	0.0165985	8	5	7
917	H	01101790817	141.328	43.0679	0.0166361	0	0	0
918	H	01101790818	141.327	43.0677	0.0161675	4	2	2
919	H	01101790819	141.325	43.0675	0.016554	7	0	1
920	H	01101790820	141.324	43.0673	0.0166573	0	1	0
921	H	01101790821	141.322	43.067	0.0126392	4	9	4
922	H	01101790822	141.321	43.0669	0.0124856	13	22	21
923	H	01101790823	141.32	43.0667	0.0159175	7	4	2
924	H	01101790824	141.319	43.0665	0.0149968	8	3	4
925	H	01101790825	141.317	43.0671	0.0261234	0	2	4
926	H	01101790826	141.316	43.0666	0.0146986	5	6	5
927	H	01101790913	141.334	43.0695	0.00425202	0	0	0
928	H	01101790914	141.333	43.0696	0.0148524	0	0	0
929	H	01101790915	141.331	43.0694	0.0155982	0	0	0
930	H	01101790916	141.33	43.0692	0.0166392	17	24	28
931	H	01101790917	141.328	43.069	0.0169947	14	16	16
932	H	01101790918	141.327	43.0688	0.0164347	13	10	3
933	H	01101790919	141.325	43.0686	0.0170034	7	4	2
934	H	01101790920	141.323	43.0684	0.0170561	18	18	15
935	H	01101790921	141.322	43.0682	0.0163289	4	5	10
936	H	01101790922	141.321	43.068	0.00693754	0	0	0
937	H	01101790923	141.32	43.0679	0.0160136	13	14	13
938	H	01101790924	141.318	43.0681	0.0306609	11	26	29
939	H	01101791014	141.332	43.0703	0.00236791	0	0	0
940	H	01101791015	141.331	43.0706	0.0206855	24	9	19
941	H	01101791016	141.329	43.0703	0.014155	1	0	0
942	H	01101791017	141.328	43.0702	0.0169752	2	3	0
943	H	01101791018	141.326	43.07	0.0160816	7	16	16
944	H	01101791019	141.325	43.0698	0.016796	1	0	2
945	H	01101791020	141.323	43.0695	0.0171029	0	1	0
946	H	01101791021	141.322	43.0694	0.0183597	2	1	0
947	H	01101791022	141.321	43.0692	0.00844504	0	2	2
948	H	01101791023	141.319	43.069	0.0148614	0	0	0
949	H	01101791024	141.318	43.0694	0.0224794	28	21	13
950	H	01101791113	141.335	43.0711	0.0711097	0	0	0
951	H	01101791114	141.333	43.0726	0.0455756	20	22	32
952	H	01101791115	141.332	43.0711	0.0354819	3	3	1
953	H	01101791116	141.329	43.0714	0.010593	0	0	0
954	H	01101791117	141.328	43.0713	0.0167227	9	12	13
955	H	01101791118	141.326	43.0711	0.0163303	96	47	17
956	H	01101791119	141.324	43.0709	0.0164512	0	0	0
957	H	01101791120	141.323	43.0707	0.0162059	0	0	0
958	H	01101791121	141.321	43.0707	0.0175779	2	1	1
959	H	01101791122	141.32	43.0705	0.00614609	0	0	0
960	H	01101791123	141.319	43.0699	0.0135579	3	6	7
961	H	01101791124	141.318	43.0706	0.0105978	0	0	0
962	H	01101791215	141.331	43.0728	0.0338983	17	4	6
963	H	01101791216	141.329	43.0724	0.0120732	2	0	2
964	H	01101791217	141.327	43.0723	0.0132326	6	15	19
965	H	01101791218	141.326	43.0722	0.0152136	23	8	8
966	H	01101791219	141.324	43.072	0.0166988	0	0	0
967	H	01101791220	141.321	43.0729	0.128843	0	0	0
968	H	01101791223	141.319	43.0713	0.0178874	0	0	2
969	H	01101791315	141.331	43.074	0.035221	11	10	10
970	H	01101791316	141.329	43.0736	0.0212483	15	8	10
971	H	01101791317	141.327	43.0732	0.0177359	0	0	0
972	H	01101791318	141.325	43.0732	0.00990623	0	0	0
973	H	01101791319	141.324	43.0733	0.0210293	0	0	0
974	H	01101791415	141.331	43.0752	0.0497269	17	13	18
975	H	01101791418	141.325	43.074	0.00998385	1	2	0
976	H	01101791420	141.321	43.0749	0.0311879	0	0	0
977	H	01101791515	141.331	43.0768	0.0276945	2	3	8
978	H	01101791519	141.324	43.0744	0.00729648	0	0	0
979	H	01101791615	141.33	43.078	0.0148365	9	6	1
980	H	01101791616	141.326	43.0778	0.450562	0	0	0
981	H	01101791620	141.323	43.0751	0.014119	0	0	0
982	H	01101791621	141.321	43.0759	0.0170241	1	4	0
983	H	011017917	141.33	43.079	0.0150518	3	11	6
984	H	011017918	141.33	43.0803	0.0137068	6	8	5
985	H	011017920	141.328	43.0823	0.0653332	4	2	4
986	H	011017921	141.329	43.084	0.0236015	8	13	24
987	H	011017922	141.328	43.0852	0.0342411	0	0	0
988	H	01102010101	141.32	43.0933	0.0163771	3	4	7
989	H	01102010102	141.319	43.0943	0.042044	18	24	29
990	H	01102010103	141.317	43.0956	0.0280957	11	7	12
991	H	01102010104	141.315	43.0968	0.0320353	10	12	16
992	H	01102010105	141.314	43.098	0.0308653	6	17	14
993	H	01102010106	141.312	43.0994	0.0387446	7	4	4
994	H	01102010201	141.322	43.095	0.0223436	11	9	4
995	H	01102010202	141.32	43.0959	0.0492018	11	10	30
996	H	01102010203	141.318	43.0972	0.0506702	18	19	14
997	H	01102010204	141.317	43.0984	0.0499474	21	36	24
998	H	01102010205	141.315	43.0996	0.0498267	35	29	45
999	H	01102010206	141.313	43.1009	0.0581223	15	13	29
1000	H	01102010207	141.31	43.1016	0.0674358	3	3	4
1001	H	01102010208	141.308	43.1025	0.052712	9	9	3
1002	H	01102010209	141.307	43.1035	0.0411653	17	12	18
1003	H	01102010210	141.306	43.1043	0.0272442	17	16	24
1004	H	01102010211	141.304	43.1052	0.0557674	17	25	31
1005	H	01102010212	141.302	43.1065	0.0511108	19	18	14
1006	H	01102010213	141.3	43.1079	0.0409547	5	4	4
1007	H	01102010301	141.323	43.0966	0.018848	20	15	20
1008	H	01102010302	141.322	43.0974	0.0289399	12	23	13
1009	H	01102010303	141.32	43.0987	0.047769	10	16	21
1010	H	01102010304	141.318	43.1003	0.047771	11	19	34
1011	H	01102010305	141.316	43.1017	0.0426435	14	21	14
1012	H	01102010306	141.314	43.1029	0.0330863	7	2	9
1013	H	01102010307	141.312	43.1033	0.0313884	12	16	15
1014	H	01102010308	141.31	43.1044	0.0405091	6	8	15
1015	H	01102010309	141.309	43.1052	0.0201629	0	4	8
1016	H	01102010310	141.308	43.1059	0.0212988	2	7	8
1017	H	01102010311	141.306	43.1068	0.0421622	4	11	14
1018	H	01102010312	141.304	43.108	0.041409	7	21	20
1019	H	01102010313	141.302	43.1092	0.042446	18	21	10
1020	H	01102010314	141.299	43.1098	0.0750741	18	27	17
1021	H	01102010315	141.297	43.1112	0.0826181	15	14	18
1022	H	01102010316	141.295	43.1125	0.0543712	11	10	13
1023	H	01102010317	141.293	43.1135	0.0378102	0	0	0
1024	H	01102010318	141.291	43.1147	0.0489249	0	0	0
1025	H	01102010319	141.289	43.116	0.0493869	0	0	0
1026	H	01102010320	141.288	43.117	0.0295694	0	0	0
1027	H	01102010401	141.324	43.098	0.0184878	2	5	7
1028	H	01102010402	141.323	43.0989	0.0217428	3	4	9
1029	H	01102010403	141.321	43.1	0.0431406	8	6	12
1030	H	01102010404	141.319	43.1018	0.0532215	17	13	14
1031	H	01102010405	141.317	43.1032	0.0200688	10	5	9
1032	H	01102010406	141.315	43.1041	0.0151401	0	2	0
1033	H	01102010407	141.314	43.1047	0.030974	2	8	12
1034	H	01102010408	141.312	43.1057	0.0406676	6	9	20
1035	H	01102010409	141.31	43.1066	0.020619	19	21	14
1036	H	01102010410	141.309	43.1072	0.0218564	6	8	10
1037	H	01102010411	141.307	43.1081	0.0411403	15	22	22
1038	H	01102010412	141.305	43.1093	0.0419624	4	14	21
1039	H	01102010413	141.303	43.1105	0.0428658	18	22	23
1040	H	01102010414	141.301	43.1118	0.0415421	3	12	6
1041	H	01102010415	141.298	43.1131	0.0479294	4	5	13
1042	H	01102010416	141.296	43.1143	0.0342454	15	24	17
1043	H	01102010417	141.294	43.1152	0.0444898	4	4	12
1044	H	01102010418	141.293	43.1165	0.0369635	9	14	31
1045	H	01102010419	141.291	43.1175	0.0297278	8	3	7
1046	H	01102010420	141.289	43.1184	0.0240242	0	0	0
1047	H	01102010501	141.326	43.0998	0.0319966	12	11	18
1048	H	01102010502	141.324	43.1005	0.0382476	18	19	18
1049	H	01102010503	141.323	43.1015	0.0414448	22	27	59
1050	H	01102010504	141.321	43.1029	0.0350439	5	5	8
1051	H	01102010505	141.319	43.1037	0.0354803	14	15	13
1052	H	01102010506	141.317	43.1049	0.0452398	12	20	15
1053	H	01102010514	141.302	43.1134	0.0645266	0	0	0
1054	H	01102010515	141.299	43.1147	0.0201768	0	0	0
1055	H	01102010516	141.298	43.1155	0.0409534	6	25	34
1056	H	01102010520	141.291	43.1199	0.0417884	0	0	0
1057	H	01102010614	141.304	43.1145	0.0497364	12	34	37
1058	H	01102010615	141.301	43.116	0.0541479	32	31	33
1059	H	01102010616	141.299	43.1171	0.0214998	22	41	35
1060	H	01102010620	141.292	43.1212	0.0211439	0	0	0
1061	H	011020107	141.301	43.1183	0.0341268	0	0	0
1062	H	011020200	141.291	43.1249	1.57703	8	11	22
1063	H	01102030101	141.327	43.1015	0.0244314	1	2	4
1064	H	01102030102	141.325	43.1028	0.0628885	16	21	24
1065	H	01102030103	141.322	43.1041	0.0284498	2	0	3
1066	H	01102030104	141.321	43.1049	0.0281174	17	12	8
1067	H	01102030105	141.319	43.1057	0.0273422	6	15	6
1068	H	01102030106	141.318	43.1065	0.0285993	8	12	11
1069	H	01102030107	141.316	43.1066	0.0597571	2	11	17
1070	H	01102030108	141.314	43.1077	0.0821443	18	24	28
1071	H	01102030109	141.312	43.1086	0.0415459	7	13	15
1072	H	01102030110	141.311	43.1092	0.0431536	12	20	26
1073	H	01102030111	141.31	43.1101	0.08494	14	23	15
1074	H	01102030112	141.307	43.1113	0.0832955	14	30	26
1075	H	01102030113	141.305	43.1125	0.0847079	15	38	35
1076	H	01102030201	141.328	43.103	0.0260169	16	9	6
1077	H	01102030202	141.326	43.1042	0.0590959	17	24	38
1078	H	01102030203	141.324	43.1055	0.0281622	9	8	12
1079	H	01102030204	141.322	43.1063	0.027484	9	10	12
1080	H	01102030205	141.321	43.107	0.027277	2	4	5
1081	H	01102030206	141.319	43.1078	0.028227	11	10	5
1082	H	01102030207	141.318	43.1087	0.0296564	5	8	4
1083	H	01102030208	141.316	43.1097	0.0419149	16	31	28
1084	H	01102030209	141.314	43.1106	0.0196176	4	8	7
1085	H	01102030210	141.313	43.1112	0.0215664	9	8	10
1086	H	01102030211	141.312	43.1121	0.0417021	9	10	15
1087	H	01102030212	141.309	43.1134	0.0406849	11	14	22
1088	H	01102030213	141.307	43.1146	0.0414404	12	11	13
1089	H	01102030301	141.329	43.1044	0.0273408	9	4	7
1090	H	01102030302	141.327	43.1056	0.054487	15	15	24
1091	H	01102030303	141.325	43.1068	0.0284134	12	23	14
1092	H	01102030304	141.324	43.1076	0.0272819	13	10	4
1093	H	01102030305	141.322	43.1084	0.0271854	14	21	20
1094	H	01102030306	141.321	43.1092	0.0281886	17	17	16
1095	H	01102030307	141.319	43.11	0.0275434	10	3	8
1096	H	01102030308	141.318	43.1109	0.0314275	11	10	3
1097	H	01102030309	141.316	43.1118	0.0295621	5	7	8
1098	H	01102030310	141.315	43.1125	0.0213255	4	6	6
1099	H	01102030311	141.313	43.1135	0.041061	16	13	9
1100	H	01102030312	141.311	43.1147	0.0400491	13	16	9
1101	H	01102030313	141.309	43.1159	0.0412684	9	12	27
1102	H	01102030401	141.331	43.1059	0.0297246	5	3	6
1103	H	01102030402	141.329	43.107	0.0510486	9	12	18
1104	H	01102030403	141.326	43.1082	0.0286999	1	5	11
1105	H	01102030404	141.325	43.109	0.0270833	17	27	32
1106	H	01102030405	141.324	43.1098	0.0269344	3	7	4
1107	H	01102030406	141.322	43.1105	0.0273237	12	14	13
1108	H	01102030407	141.321	43.1113	0.0272859	8	10	8
1109	H	01102030408	141.319	43.1121	0.0250961	8	7	4
1110	H	01102030409	141.317	43.113	0.0324435	10	16	19
1111	H	01102030410	141.316	43.1138	0.0196332	0	0	0
1112	H	01102030411	141.314	43.1147	0.0379709	12	9	12
1113	H	01102030412	141.312	43.1159	0.0342709	8	7	20
1114	H	01102030413	141.31	43.1171	0.0363065	12	9	17
1115	H	01102030414	141.308	43.1184	0.0377335	0	4	1
1116	H	01102030415	141.306	43.1195	0.0372089	4	3	10
1117	H	01102030416	141.303	43.1207	0.0369	5	6	6
1118	H	01102030417	141.301	43.1219	0.0270806	1	4	8
1119	H	01102030501	141.332	43.1074	0.0315677	14	13	10
1120	H	01102030502	141.33	43.1085	0.0474079	69	77	94
1121	H	01102030503	141.328	43.1095	0.0290059	16	11	6
1122	H	01102030504	141.326	43.1103	0.0271502	9	9	16
1123	H	01102030505	141.325	43.1111	0.0275237	12	17	9
1124	H	01102030506	141.323	43.1119	0.02842	11	5	7
1125	H	01102030507	141.322	43.1127	0.028483	7	5	11
1126	H	01102030508	141.32	43.1135	0.0276963	8	7	21
1127	H	01102030509	141.319	43.1143	0.0343594	9	9	7
1128	H	01102030510	141.317	43.1151	0.0217302	1	6	6
1129	H	01102030511	141.316	43.116	0.0426121	1	7	8
1130	H	01102030512	141.313	43.1172	0.0424539	8	14	22
1131	H	01102030513	141.311	43.1184	0.0414899	12	20	16
1132	H	01102030514	141.309	43.1196	0.0381754	12	11	10
1133	H	01102030515	141.307	43.1208	0.037137	11	9	18
1134	H	01102030516	141.305	43.1219	0.0361442	13	12	10
1135	H	01102030517	141.303	43.1228	0.0199105	23	15	39
1136	H	01102030601	141.333	43.1089	0.0320619	16	13	10
1137	H	01102030602	141.331	43.1099	0.0420405	7	11	19
1138	H	01102030603	141.329	43.1109	0.0286763	4	5	11
1139	H	01102030604	141.328	43.1117	0.0272184	31	32	10
1140	H	01102030605	141.326	43.1125	0.0275108	11	11	13
1141	H	01102030606	141.325	43.1133	0.0282336	13	19	16
1142	H	01102030607	141.323	43.1141	0.0282289	9	13	18
1143	H	01102030608	141.322	43.1149	0.028936	8	8	15
1144	H	01102030609	141.32	43.1157	0.032907	6	8	9
1145	H	01102030610	141.319	43.1165	0.0214574	4	4	13
1146	H	01102030611	141.317	43.1174	0.0423156	10	3	18
1147	H	01102030612	141.315	43.1186	0.0419488	14	17	23
1148	H	01102030613	141.313	43.1197	0.0423819	24	19	16
1149	H	01102030614	141.31	43.1209	0.0429188	14	18	21
1150	H	01102030615	141.308	43.1221	0.042266	6	14	16
1151	H	01102030616	141.306	43.1232	0.0419956	7	13	18
1152	H	01102030617	141.304	43.1246	0.0407625	22	17	21
1153	H	01102030701	141.334	43.1103	0.0346325	11	13	15
1154	H	01102030702	141.332	43.1113	0.039876	20	10	29
1155	H	01102030703	141.331	43.1123	0.0302787	2	2	6
1156	H	01102030704	141.329	43.1131	0.0274385	0	0	0
1157	H	01102030705	141.328	43.1139	0.0283794	8	13	11
1158	H	01102030706	141.326	43.1146	0.0292484	8	5	9
1159	H	01102030707	141.325	43.1154	0.0295335	3	4	5
1160	H	01102030708	141.323	43.1162	0.0286476	9	7	7
1161	H	01102030709	141.321	43.1171	0.0356698	6	15	11
1162	H	01102030710	141.32	43.1179	0.0222297	3	7	3
1163	H	01102030711	141.318	43.1188	0.0428262	11	17	19
1164	H	01102030712	141.316	43.1199	0.0439357	10	4	15
1165	H	01102030713	141.314	43.1211	0.042745	18	17	19
1166	H	01102030714	141.312	43.1223	0.0389842	17	17	18
1167	H	01102030715	141.31	43.1234	0.0465366	8	15	12
1168	H	01102030716	141.307	43.1246	0.0419303	17	11	12
1169	H	01102030717	141.306	43.1261	0.0351321	0	0	4
1170	H	01102030801	141.336	43.112	0.0433666	24	9	11
1171	H	01102030802	141.334	43.1128	0.0355135	11	7	8
1172	H	01102030803	141.332	43.1137	0.0295757	2	2	5
1173	H	01102030804	141.33	43.1145	0.0279625	14	8	10
1174	H	01102030805	141.329	43.1153	0.0283527	8	5	10
1175	H	01102030806	141.328	43.116	0.0292781	7	15	10
1176	H	01102030807	141.326	43.1168	0.0291	13	14	11
1177	H	01102030808	141.325	43.1176	0.0283342	2	3	9
1178	H	01102030809	141.323	43.1184	0.0278875	8	15	22
1179	H	01102030810	141.322	43.1192	0.0290893	1	3	1
1180	H	01102030811	141.32	43.1202	0.0434077	12	10	5
1181	H	01102030812	141.317	43.1215	0.050137	21	28	14
1182	H	01102030813	141.315	43.1226	0.0357657	9	11	11
1183	H	01102030814	141.313	43.1237	0.0451317	7	10	1
1184	H	01102030815	141.311	43.1249	0.0416142	25	23	16
1185	H	01102030816	141.309	43.126	0.0432006	7	4	9
1186	H	01102030817	141.307	43.1275	0.0361591	0	0	0
1187	H	01102030901	141.337	43.1134	0.0295075	21	6	18
1188	H	01102030902	141.335	43.1142	0.0308831	50	30	22
1189	H	01102030903	141.333	43.1151	0.0283437	15	11	3
1190	H	01102030904	141.332	43.1159	0.0269198	12	13	11
1191	H	01102030905	141.33	43.1166	0.0271925	7	7	13
1192	H	01102030906	141.329	43.1174	0.0288338	10	12	8
1193	H	01102030907	141.327	43.1182	0.028408	12	12	19
1194	H	01102030908	141.326	43.119	0.0274288	10	12	14
1195	H	01102030909	141.324	43.1198	0.0276305	12	16	17
1196	H	01102030910	141.323	43.1206	0.0284573	6	17	7
1197	H	01102030911	141.321	43.1216	0.0418648	14	16	20
1198	H	01102030912	141.319	43.1228	0.047659	13	11	15
1199	H	01102030913	141.317	43.124	0.0350792	11	6	15
1200	H	01102030914	141.314	43.1251	0.0443147	12	11	21
1201	H	01102030915	141.312	43.1263	0.0357942	8	17	21
1202	H	01102030916	141.31	43.1274	0.0431798	13	13	20
1203	H	01102031001	141.338	43.1147	0.0378418	23	8	8
1204	H	01102031002	141.336	43.1156	0.027228	11	3	4
1205	H	01102031003	141.335	43.1164	0.028609	12	15	11
1206	H	01102031004	141.333	43.1172	0.0274496	13	3	13
1207	H	01102031005	141.332	43.118	0.0276067	11	12	8
1208	H	01102031006	141.33	43.1188	0.02907	12	13	18
1209	H	01102031007	141.329	43.1196	0.0289647	13	20	16
1210	H	01102031008	141.327	43.1204	0.0283852	13	14	11
1211	H	01102031009	141.326	43.1212	0.0286597	6	11	10
1212	H	01102031010	141.324	43.122	0.0294476	1	1	3
1213	H	01102031011	141.323	43.123	0.0440447	8	10	13
1214	H	01102031012	141.32	43.1242	0.0434799	13	29	16
1215	H	01102031013	141.318	43.1253	0.0447272	8	19	20
1216	H	01102031014	141.316	43.1265	0.0486997	7	19	30
1217	H	01102031015	141.314	43.1277	0.0411815	22	28	24
1218	H	01102031016	141.312	43.1288	0.0491731	8	13	20
1219	H	01102031017	141.31	43.1302	0.0338224	1	15	2
1220	H	01102031101	141.339	43.1162	0.0391642	11	7	6
1221	H	01102031102	141.337	43.1171	0.0228937	10	6	9
1222	H	01102031103	141.336	43.1178	0.0284798	14	13	9
1223	H	01102031104	141.335	43.1186	0.0273835	7	7	3
1224	H	01102031105	141.333	43.1194	0.0276977	5	5	12
1225	H	01102031106	141.332	43.1202	0.029369	4	2	0
1226	H	01102031107	141.33	43.121	0.0289743	11	18	13
1227	H	01102031108	141.329	43.1218	0.0282698	6	11	11
1228	H	01102031109	141.327	43.1226	0.0285122	5	6	4
1229	H	01102031110	141.326	43.1234	0.0297305	6	7	21
1230	H	01102031111	141.324	43.1244	0.0439268	16	11	11
1231	H	01102031112	141.322	43.1256	0.0436978	15	13	11
1232	H	01102031113	141.32	43.1268	0.0449359	14	25	30
1233	H	01102031114	141.318	43.1279	0.0399974	13	20	16
1234	H	01102031115	141.316	43.1291	0.0497087	13	10	8
1235	H	01102031116	141.313	43.1304	0.048958	17	21	19
1236	H	01102031117	141.311	43.1316	0.034768	11	7	12
1237	H	01102031201	141.34	43.1177	0.0464526	30	21	10
1238	H	01102031202	141.339	43.1185	0.0213994	7	8	5
1239	H	01102031203	141.337	43.1192	0.0316512	4	9	12
1240	H	01102031204	141.336	43.12	0.0302654	18	13	11
1241	H	01102031205	141.335	43.1208	0.030117	4	8	11
1242	H	01102031206	141.333	43.1216	0.0319206	6	5	7
1243	H	01102031207	141.332	43.1225	0.0312905	18	15	10
1244	H	01102031208	141.33	43.1233	0.0307292	8	10	10
1245	H	01102031209	141.329	43.1241	0.0311184	20	14	10
1246	H	01102031210	141.327	43.1249	0.0328848	12	8	11
1247	H	01102031211	141.325	43.1259	0.0472696	20	13	13
1248	H	01102031212	141.323	43.1271	0.0448854	15	14	15
1249	H	01102031213	141.321	43.1283	0.0440859	8	8	6
1250	H	01102031214	141.319	43.1295	0.0447088	9	19	20
1251	H	01102031215	141.317	43.1306	0.0382569	7	4	18
1252	H	01102031216	141.315	43.132	0.0543957	14	22	25
1253	H	01102031217	141.312	43.133	0.030443	5	8	8
1254	H	011020400	141.299	43.1317	2.51479	2	0	0
1255	H	01102050101	141.342	43.1196	0.065404	31	14	8
1256	H	01102050102	141.339	43.1206	0.0556717	8	11	13
1257	H	01102050201	141.343	43.1223	0.0728336	16	18	17
1258	H	01102050202	141.34	43.1226	0.0672217	12	19	12
1259	H	01102050203	141.337	43.1229	0.0814603	19	9	13
1260	H	01102050204	141.335	43.1235	0.0527963	8	9	9
1261	H	01102050205	141.332	43.1243	0.0481916	18	15	5
1262	H	01102050301	141.343	43.125	0.0711368	25	10	9
1263	H	01102050302	141.341	43.1254	0.0677082	20	39	25
1264	H	01102050303	141.338	43.1257	0.069913	8	11	16
1265	H	01102050304	141.335	43.1261	0.069616	14	23	16
1266	H	01102050305	141.332	43.1264	0.0691889	12	11	15
1267	H	01102050306	141.329	43.1267	0.0818671	29	23	15
1268	H	01102050307	141.327	43.1276	0.0486547	5	5	7
1269	H	01102050308	141.324	43.1284	0.025014	1	4	2
1270	H	01102050401	141.344	43.1278	0.0693521	14	15	14
1271	H	01102050402	141.341	43.1281	0.0684309	7	11	19
1272	H	01102050403	141.338	43.1285	0.0694242	17	14	15
1273	H	01102050404	141.336	43.1288	0.0696721	20	24	29
1274	H	01102050405	141.333	43.1291	0.0678711	14	17	11
1275	H	01102050406	141.33	43.1295	0.0688721	13	11	17
1276	H	01102050407	141.328	43.1298	0.0689073	18	14	22
1277	H	01102050408	141.325	43.1302	0.0726883	38	24	20
1278	H	01102050409	141.322	43.1305	0.0649097	0	0	0
1279	H	01102050410	141.319	43.1315	0.0718475	0	0	0
1280	H	01102050501	141.345	43.1306	0.0619158	17	12	11
1281	H	01102050502	141.342	43.1309	0.0753783	24	19	24
1282	H	01102050503	141.339	43.1312	0.0688306	15	39	35
1283	H	01102050504	141.336	43.1315	0.0687216	8	13	17
1284	H	01102050505	141.334	43.1319	0.0669105	3	10	5
1285	H	01102050506	141.331	43.1322	0.0682882	16	19	29
1286	H	01102050507	141.328	43.1326	0.0689575	24	19	11
1287	H	01102050508	141.326	43.1329	0.0670887	25	22	33
1288	H	01102050509	141.323	43.1332	0.0680409	20	26	17
1289	H	01102050510	141.32	43.1336	0.0700247	25	16	17
1290	H	01102050511	141.317	43.1339	0.0669701	13	13	29
1291	H	01102050512	141.315	43.1343	0.0581057	20	19	13
1292	H	01102050601	141.345	43.1332	0.0627548	23	38	33
1293	H	01102050602	141.342	43.1335	0.0617115	18	19	12
1294	H	01102050603	141.34	43.1338	0.063165	22	18	29
1295	H	01102050604	141.337	43.1342	0.0648893	11	17	17
1296	H	01102050605	141.334	43.1345	0.0633627	23	12	15
1297	H	01102050606	141.332	43.1349	0.0656735	29	53	64
1298	H	01102050607	141.329	43.1352	0.0578223	31	43	83
1299	H	01102050608	141.326	43.1355	0.0722529	19	19	39
1300	H	01102050609	141.324	43.1359	0.0648015	9	9	11
1301	H	01102050610	141.321	43.1362	0.0665274	15	20	25
1302	H	01102050611	141.318	43.1365	0.0642078	27	24	51
1303	H	01102050612	141.316	43.1369	0.0604563	18	17	32
1304	H	01102050701	141.346	43.136	0.083404	29	39	50
1305	H	01102050702	141.343	43.1364	0.0791441	42	37	59
1306	H	01102050703	141.34	43.1367	0.0800841	16	20	24
1307	H	01102050704	141.338	43.137	0.0785664	35	42	38
1308	H	01102050705	141.335	43.1373	0.0724375	32	49	37
1309	H	01102050706	141.332	43.1376	0.0757659	18	43	13
1310	H	01102050707	141.33	43.1378	0.0469122	18	13	11
1311	H	01102050708	141.327	43.1383	0.102217	10	7	8
1312	H	01102050709	141.324	43.1387	0.0736711	44	37	31
1313	H	01102050710	141.321	43.139	0.0769566	38	35	27
1314	H	01102050711	141.319	43.1393	0.073284	80	38	46
1315	H	01102050712	141.316	43.1397	0.0695299	19	43	47
1316	H	01102050801	141.346	43.1389	0.0632706	40	41	68
1317	H	01102050802	141.344	43.1392	0.0604547	33	44	42
1318	H	01102050803	141.341	43.1396	0.0626653	2	7	21
1319	H	01102050804	141.339	43.1398	0.0585377	20	35	18
1320	H	01102050805	141.337	43.1401	0.0426723	10	13	12
1321	H	01102050806	141.334	43.1404	0.10208	0	0	0
1322	H	01102050807	141.33	43.1408	0.069353	44	48	15
1323	H	01102050808	141.328	43.1412	0.0665871	67	65	38
1324	H	01102050809	141.325	43.1415	0.067745	13	9	1
1325	H	01102050810	141.322	43.1418	0.071116	21	29	23
1326	H	01102050811	141.319	43.1422	0.0672358	28	28	39
1327	H	01102050812	141.317	43.1425	0.0612442	20	16	29
1328	H	01102050901	141.347	43.1418	0.0871629	19	24	32
1329	H	01102050902	141.344	43.1422	0.0842043	27	24	23
1330	H	01102050903	141.342	43.1425	0.0878467	19	27	57
1331	H	01102050904	141.339	43.1425	0.0543124	15	34	23
1332	H	01102050905	141.336	43.1428	0.0860718	32	48	30
1333	H	01102050906	141.334	43.1432	0.0623783	46	48	37
1334	H	01102050907	141.331	43.1435	0.0695723	11	9	16
1335	H	01102050908	141.328	43.1438	0.0618215	47	44	45
1336	H	01102050909	141.326	43.1442	0.0717745	40	18	6
1337	H	01102050910	141.323	43.1445	0.0701805	42	57	44
1338	H	01102050911	141.32	43.1448	0.0614429	30	51	42
1339	H	01102050912	141.318	43.1453	0.0656556	5	0	0
1340	H	01102051001	141.348	43.1445	0.0502871	16	7	5
1341	H	01102051002	141.345	43.1449	0.0453977	12	22	25
1342	H	01102051003	141.342	43.1452	0.0484436	25	42	28
1343	H	01102051101	141.348	43.146	0.0270632	6	10	12
1344	H	01102051102	141.345	43.1467	0.0394641	9	10	6
1345	H	01102051103	141.343	43.1473	0.0599925	23	13	37
1346	H	011020600	141.321	43.1438	1.82191	5	2	1
1347	H	01102070001	141.343	43.1081	0.0592634	15	12	8
1348	H	01102070002	141.341	43.1089	0.0467013	11	2	4
1349	H	01102070003	141.341	43.1101	0.0380831	11	2	1
1350	H	01102070004	141.341	43.1111	0.0497703	4	11	9
1351	H	01102070005	141.337	43.1109	0.0437349	19	16	7
1352	H	01102070006	141.34	43.1124	0.0698318	19	18	14
1353	H	01102070007	141.341	43.1138	0.0712753	8	2	4
1354	H	01102070008	141.343	43.1157	0.0695251	0	0	0
1355	H	01102070009	141.341	43.1163	0.0230468	5	0	6
1356	H	011020800	141.368	43.1657	2.91978	6	12	11
1357	H	011020900	141.384	43.1353	3.28196	83	115	122
1358	H	011021000	141.373	43.1283	0.280426	0	0	0
1359	H	011021100	141.399	43.1574	6.96069	2	1	1
1360	H	011021200	141.427	43.1573	3.88159	0	1	1
1361	H	011021401	141.346	43.124	0.0646734	9	6	11
1362	H	01102140201	141.346	43.1268	0.0253636	0	0	0
1363	H	01102140203	141.347	43.126	0.0384644	24	21	10
1364	H	01102140204	141.349	43.1251	0.0380117	16	11	13
1365	H	01102140205	141.35	43.1244	0.0101189	3	5	3
1366	H	01102140301	141.346	43.1282	0.0209144	6	5	7
1367	H	01102140303	141.348	43.1272	0.0184404	10	10	9
1368	H	01102140304	141.35	43.1263	0.0185602	6	11	9
1369	H	01102140305	141.351	43.1253	0.0281583	2	9	2
1370	H	01102140401	141.347	43.1295	0.0521963	2	1	0
1371	H	01102140403	141.349	43.1283	0.0291482	9	8	7
1372	H	01102140404	141.351	43.1274	0.0334435	15	17	20
1373	H	01102140405	141.353	43.1264	0.052862	15	26	20
1374	H	01102140406	141.355	43.1263	0.0250251	6	5	7
1375	H	01102140501	141.348	43.1316	0.0526959	6	8	12
1376	H	01102140502	141.349	43.1305	0.032314	12	14	13
1377	H	01102140503	141.351	43.1294	0.0204144	4	4	5
1378	H	01102140504	141.352	43.1286	0.0246994	6	12	5
1379	H	01102140505	141.354	43.1283	0.0216955	5	4	3
1380	H	01102140506	141.356	43.1273	0.030212	15	18	16
1381	H	01102140601	141.348	43.1329	0.0362589	2	2	7
1382	H	01102140602	141.351	43.1316	0.0166882	0	0	0
1383	H	01102140603	141.352	43.1306	0.0241024	1	1	0
1384	H	01102140604	141.353	43.1298	0.0301296	1	0	1
1385	H	01102140605	141.356	43.1289	0.0271105	4	6	5
1386	H	01102140606	141.358	43.1278	0.0272784	17	9	7
1387	H	01102140701	141.348	43.1343	0.0181792	0	2	5
1388	H	01102140702	141.35	43.1333	0.0186464	2	2	0
1389	H	01102140703	141.351	43.1324	0.0172358	4	4	5
1390	H	01102140704	141.354	43.1314	0.0347043	3	11	13
1391	H	01102140705	141.355	43.1309	0.02309	3	4	4
1392	H	01102140706	141.357	43.1304	0.052218	13	13	16
1393	H	01102140707	141.359	43.1295	0.0586811	18	11	8
1394	H	01102140801	141.348	43.1353	0.0293574	3	2	10
1395	H	01102140802	141.35	43.1344	0.0262371	0	0	0
1396	H	01102140803	141.352	43.1334	0.0230639	1	6	9
1397	H	01102140804	141.354	43.1329	0.0338505	7	6	6
1398	H	01102140805	141.356	43.1325	0.0181694	10	9	6
1399	H	01102140806	141.358	43.1322	0.0344968	9	3	7
1400	H	01102140807	141.36	43.1318	0.0215283	4	3	2
1401	H	01102140901	141.349	43.1365	0.0290439	2	3	6
1402	H	01102140902	141.351	43.1358	0.0242465	9	14	5
1403	H	01102140903	141.353	43.135	0.0352557	11	14	19
1404	H	01102140904	141.355	43.1343	0.0342624	13	4	11
1405	H	01102140905	141.357	43.134	0.0182908	3	3	6
1406	H	01102140906	141.358	43.1337	0.0332665	11	18	11
1407	H	01102140907	141.36	43.1333	0.0229102	4	3	6
1408	H	01102141001	141.349	43.1375	0.0217533	2	3	3
1409	H	01102141002	141.351	43.1369	0.017775	8	4	11
1410	H	01102141003	141.353	43.1364	0.0209407	3	7	11
1411	H	01102141004	141.355	43.1358	0.0331936	7	8	10
1412	H	01102141005	141.357	43.1355	0.0182137	7	8	8
1413	H	01102141006	141.359	43.1351	0.0323507	13	16	4
1414	H	01102141007	141.361	43.1348	0.0223845	8	3	3
1415	H	01102141101	141.349	43.1386	0.0322842	0	2	1
1416	H	01102141102	141.352	43.1381	0.0260183	4	8	10
1417	H	01102141103	141.353	43.1371	0.00628124	0	0	0
1418	H	01102141104	141.356	43.1372	0.0325772	15	11	14
1419	H	01102141105	141.357	43.1369	0.0181713	8	1	3
1420	H	01102141106	141.359	43.1366	0.0306821	5	15	14
1421	H	01102141107	141.361	43.1363	0.0221895	5	5	9
1422	H	01102141201	141.349	43.1398	0.0257783	0	0	0
1423	H	01102141202	141.352	43.1393	0.0233848	3	1	2
1424	H	01102141203	141.354	43.1385	0.0456297	0	0	0
1425	H	01102141204	141.356	43.1387	0.0292742	9	11	5
1426	H	01102141205	141.358	43.1384	0.0183372	5	5	7
1427	H	01102141206	141.36	43.1381	0.0302147	3	7	10
1428	H	01102141207	141.362	43.1378	0.0241118	5	4	5
1429	H	01102150101	141.35	43.1415	0.0605571	12	10	6
1430	H	01102150102	141.352	43.1411	0.0507368	2	6	5
1431	H	01102150103	141.354	43.1408	0.0490644	8	13	4
1432	H	01102150104	141.357	43.1405	0.0461194	7	5	9
1433	H	01102150105	141.359	43.1401	0.0716308	10	13	19
1434	H	01102150106	141.362	43.1398	0.0337988	7	5	8
1435	H	01102150107	141.365	43.1393	0.0663911	18	25	27
1436	H	01102150108	141.368	43.1379	0.0741741	21	13	18
1437	H	01102150109	141.369	43.1398	0.0469666	12	16	10
1438	H	01102150110	141.371	43.1381	0.122147	41	69	62
1439	H	01102150201	141.35	43.144	0.0489868	1	9	7
1440	H	01102150202	141.353	43.1437	0.0603001	5	26	17
1441	H	01102150203	141.355	43.1433	0.0538329	9	16	18
1442	H	01102150204	141.357	43.1429	0.0509574	18	18	15
1443	H	01102150205	141.36	43.1424	0.0814638	20	25	27
1444	H	01102150206	141.363	43.1421	0.0384758	5	9	13
1445	H	01102150207	141.365	43.1415	0.0523037	9	11	14
1446	H	01102150208	141.367	43.1413	0.0471401	17	16	15
1447	H	01102150209	141.369	43.1418	0.0559321	29	53	64
1448	H	01102150210	141.373	43.141	0.0707301	30	48	32
1449	H	01102150301	141.351	43.1461	0.0359442	6	5	4
1450	H	01102150302	141.353	43.1459	0.0608828	32	16	17
1451	H	01102150303	141.356	43.1455	0.043446	6	7	17
1452	H	01102150304	141.358	43.1452	0.0297565	7	1	5
1453	H	01102150305	141.36	43.145	0.0643737	17	9	13
1454	H	01102150306	141.363	43.1446	0.0610768	57	30	31
1455	H	01102150307	141.365	43.1439	0.0421156	2	4	5
1456	H	01102150308	141.368	43.1441	0.101602	39	28	33
1457	H	01102150309	141.371	43.1435	0.0443683	0	0	0
1458	H	01102150310	141.375	43.1428	0.0842162	24	23	7
1459	H	01102150401	141.351	43.1481	0.0446245	0	2	1
1460	H	01102150402	141.354	43.1479	0.0486278	17	9	15
1461	H	01102150403	141.356	43.1476	0.0586434	13	15	25
1462	H	01102150404	141.359	43.1473	0.026873	7	7	4
1463	H	01102150405	141.361	43.1472	0.0439189	9	14	12
1464	H	01102150406	141.363	43.1468	0.0491819	11	17	8
1465	H	01102150407	141.365	43.1463	0.0356084	16	9	14
1466	H	01102150408	141.367	43.1465	0.03761	20	16	15
1467	H	01102150409	141.371	43.1458	0.107286	12	22	22
1468	H	01102150410	141.375	43.1455	0.0927485	23	55	49
1469	H	01102150501	141.352	43.1499	0.026027	3	0	3
1470	H	01102150502	141.354	43.1496	0.0309648	5	5	11
1471	H	01102150503	141.357	43.1494	0.0393958	8	6	8
1472	H	01102150504	141.359	43.1492	0.0223648	9	8	5
1473	H	01102150505	141.361	43.1489	0.0361327	10	6	12
1474	H	01102150506	141.364	43.1485	0.0406606	6	11	17
1475	H	01102150507	141.366	43.1483	0.0191589	2	0	2
1476	H	01102150508	141.368	43.1478	0.0268508	2	1	0
1477	H	01102150509	141.371	43.1481	0.0466705	12	20	19
1478	H	01102150510	141.373	43.149	0.0708368	23	45	38
1479	H	01102150601	141.352	43.1513	0.031144	5	10	20
1480	H	01102150602	141.354	43.1511	0.0378337	2	6	4
1481	H	01102150603	141.357	43.1509	0.0293215	7	7	11
1482	H	01102150604	141.359	43.1508	0.0371209	5	9	14
1483	H	01102150605	141.361	43.1505	0.0409249	6	6	12
1484	H	01102150606	141.364	43.1501	0.052881	6	12	12
1485	H	01102150607	141.367	43.1495	0.0210407	6	8	5
1486	H	01102150608	141.368	43.1487	0.0213408	3	13	27
1487	H	01102150701	141.352	43.1529	0.0271528	3	5	5
1488	H	01102150702	141.354	43.1527	0.0388881	13	8	17
1489	H	01102150703	141.357	43.1523	0.0300385	9	10	14
1490	H	01102150704	141.359	43.1522	0.025463	3	9	11
1491	H	01102150705	141.362	43.1519	0.0292123	8	11	6
1492	H	01102150706	141.366	43.1513	0.0614923	20	27	39
1493	H	01102150707	141.369	43.1504	0.0333975	2	6	4
1494	H	01102150708	141.37	43.1495	0.0214832	4	2	4
1495	H	01102150801	141.352	43.1545	0.0278625	8	7	10
1496	H	01102150802	141.355	43.1542	0.0402111	10	16	23
1497	H	01102150803	141.357	43.1539	0.0300493	13	7	13
1498	H	01102150804	141.36	43.1536	0.0342389	18	10	10
1499	H	01102150805	141.362	43.1535	0.04259	10	9	8
1500	H	01102150806	141.366	43.1531	0.148185	48	59	45
1501	H	01102150807	141.371	43.1513	0.0362921	3	11	28
1502	H	01102150901	141.353	43.1562	0.0327426	8	9	6
1503	H	01102150902	141.355	43.1559	0.049719	20	23	24
1504	H	01102150903	141.358	43.1556	0.0392148	5	8	10
1505	H	01102150904	141.36	43.1553	0.0423413	14	13	19
1506	H	01102150906	141.364	43.155	0.0370843	5	2	2
1507	H	01102151001	141.353	43.158	0.0271764	4	1	2
1508	H	01102151002	141.356	43.1577	0.0447501	5	6	12
1509	H	01102151003	141.358	43.1574	0.0331974	9	4	8
1510	H	01102151004	141.36	43.1574	0.0504825	11	10	16
1511	H	01102160101	141.376	43.1482	0.0258458	11	13	8
1512	H	01102160102	141.378	43.1482	0.01801	12	21	9
1513	H	01102160103	141.38	43.1479	0.04548	9	17	14
1514	H	01102160104	141.383	43.1476	0.0310864	8	8	14
1515	H	01102160201	141.375	43.15	0.0460452	28	45	33
1516	H	01102160202	141.377	43.1496	0.0353252	27	45	23
1517	H	01102160203	141.381	43.1493	0.0480486	32	41	47
1518	H	01102160204	141.384	43.149	0.0327512	9	12	11
1519	H	01102160301	141.374	43.1516	0.0501981	23	39	45
1520	H	01102160302	141.378	43.151	0.0329022	15	20	11
1521	H	01102160303	141.381	43.1508	0.048234	18	30	35
1522	H	01102160304	141.384	43.1504	0.029269	8	11	12
1523	H	01102160401	141.375	43.1529	0.0966757	14	15	19
1524	H	01102160402	141.378	43.1528	0.0392271	6	8	10
1525	H	01102160403	141.381	43.1525	0.0708519	22	24	14
1526	H	01102160404	141.384	43.1522	0.052216	19	35	36
1527	H	01102160501	141.375	43.1546	0.0181069	0	0	0
1528	H	01102160502	141.378	43.1547	0.0567066	6	17	18
1529	H	01102160503	141.382	43.1545	0.0600594	7	15	12
1530	H	01102160504	141.385	43.1544	0.0443541	17	49	42
1531	H	01102160505	141.387	43.1542	0.0450353	0	0	0
1532	H	01102160601	141.375	43.156	0.0643805	28	38	22
1533	H	01102160602	141.378	43.1563	0.0527819	20	14	14
1534	H	01102160603	141.382	43.1561	0.0382652	6	12	14
1535	H	01102160604	141.385	43.1559	0.0190602	5	2	8
1536	H	01102160605	141.387	43.1558	0.0168544	3	1	2
1537	H	01102160701	141.376	43.1581	0.034454	6	9	8
1538	H	01102160702	141.379	43.1578	0.0550509	11	14	17
1539	H	01102160703	141.382	43.1575	0.0488716	5	8	17
1540	H	01102160704	141.385	43.1573	0.0289443	7	4	1
1541	H	01102160705	141.387	43.1571	0.0280149	9	8	7
1542	H	01102160801	141.376	43.1594	0.0231275	7	5	8
1543	H	01102160802	141.379	43.1592	0.0419803	13	16	6
1544	H	01102160803	141.382	43.1589	0.0370776	7	6	5
1545	H	01102160804	141.385	43.1587	0.0223208	2	1	9
1546	H	01102160805	141.387	43.1585	0.0216116	2	6	11
1547	H	01102170103	141.39	43.157	0.144188	16	22	32
1548	H	01102170104	141.395	43.1568	0.139329	19	51	46
1549	H	01102170105	141.398	43.1568	0.0508438	0	0	0
1550	H	01102170106	141.401	43.1565	0.107509	21	37	69
1551	H	01102170107	141.405	43.1564	0.0845081	12	14	29
1552	H	01102170201	141.385	43.1611	0.140384	36	56	57
1553	H	01102170202	141.388	43.1609	0.0726065	18	23	29
1554	H	01102170203	141.391	43.1603	0.112796	11	14	26
1555	H	01102170204	141.395	43.1597	0.100735	17	21	31
1556	H	01102170205	141.398	43.1598	0.0673289	42	50	25
1557	H	01102170206	141.402	43.159	0.0821667	14	35	63
1558	H	01102170207	141.407	43.1587	0.128751	10	18	32
1559	H	01102170208	141.412	43.1608	0.0417447	6	8	13
1560	H	01102170301	141.385	43.1639	0.0884854	31	31	39
1561	H	01102170302	141.389	43.1635	0.0597591	22	49	59
1562	H	01102170303	141.392	43.1632	0.0769013	45	39	25
1563	H	01102170304	141.394	43.1628	0.0586886	12	29	62
1564	H	01102170305	141.398	43.1625	0.128733	10	10	26
1565	H	01102170306	141.403	43.1618	0.165803	28	45	50
1566	H	01102170307	141.408	43.1614	0.181315	181	111	73
1567	H	01102170308	141.412	43.1636	0.125506	49	72	76
1568	H	01102170309	141.414	43.1655	0.175709	27	45	55
1569	H	01102170310	141.417	43.167	0.103287	22	32	64
1570	H	01102170401	141.386	43.1652	0.0186947	2	6	10
1571	H	01102170402	141.388	43.1667	0.0875786	17	28	78
1572	H	01102170403	141.392	43.1661	0.111038	23	30	38
1573	H	01102170404	141.395	43.1658	0.0601656	33	49	46
1574	H	01102170405	141.399	43.1658	0.172383	18	22	56
1575	H	01102170406	141.403	43.1653	0.151764	28	35	43
1576	H	01102170407	141.405	43.168	0.208153	0	0	0
1577	H	01102170408	141.409	43.1666	0.178979	0	0	0
1578	H	01102170409	141.411	43.1687	0.055421	0	0	0
1579	H	01102170410	141.413	43.1699	0.093816	0	0	0
1580	H	011021705	141.394	43.1697	0.337977	13	12	2
1581	H	01102180101	141.354	43.1609	0.100079	18	14	31
1582	H	01102180102	141.357	43.1596	0.0666001	0	0	0
1583	H	01102180103	141.359	43.1591	0.0289773	10	3	1
1584	H	01102180201	141.354	43.1652	0.083439	13	10	7
1585	H	01102180202	141.356	43.1636	0.0522894	14	8	9
1586	H	01102180203	141.357	43.1618	0.0161664	0	0	0
1587	H	011021901	141.348	43.1477	0.0656179	17	21	14
1588	H	011021902	141.349	43.1497	0.0596756	12	6	18
1589	H	011021903	141.349	43.1521	0.0733197	6	4	2
1590	H	01102190401	141.35	43.1544	0.0566592	6	10	21
1591	H	01102190402	141.348	43.1557	0.0325086	6	9	15
1592	H	011021905	141.351	43.1568	0.0668436	12	19	15
1593	H	011021906	141.351	43.1593	0.0591054	17	30	21
1594	H	011021907	141.352	43.1617	0.0887743	9	11	18
1595	H	011022000	141.359	43.1657	0.75152	23	9	12
1596	H	011022100	141.343	43.1536	0.855492	1	4	2
1597	H	01102220101	141.286	43.1191	0.140642	0	0	0
1598	H	01102220102	141.283	43.1211	0.0793358	0	0	0
1599	H	01102220103	141.28	43.1227	0.0684409	6	6	7
1600	H	01102220104	141.278	43.1244	0.0671403	5	8	1
1601	H	01102220106	141.271	43.1291	0.0768161	11	21	14
1602	H	01102220107	141.269	43.1309	0.0566289	12	5	7
1603	H	01102220201	141.289	43.1211	0.0693843	0	0	0
1604	H	01102220202	141.285	43.1229	0.0505175	22	37	19
1605	H	01102220203	141.282	43.1244	0.0526486	17	28	34
1606	H	01102220204	141.279	43.1259	0.0492408	11	8	21
1607	H	01102220205	141.276	43.128	0.0588257	17	20	26
1608	H	01102220206	141.273	43.1303	0.0483527	12	14	16
1609	H	01102220207	141.271	43.1318	0.0217381	8	6	15
1610	H	01102220301	141.29	43.1224	0.0351863	0	0	0
1611	H	01102220302	141.286	43.1243	0.0534146	1	2	1
1612	H	01102220303	141.283	43.1258	0.0543459	14	20	25
1613	H	01102220304	141.281	43.1273	0.0553206	11	21	31
1614	H	01102220305	141.277	43.1292	0.0758353	34	17	30
1615	H	01102220306	141.274	43.1314	0.0403784	9	17	14
1616	H	01102220307	141.272	43.1326	0.0153818	1	8	12
1617	H	01102220403	141.285	43.127	0.0593023	8	27	23
1618	H	01102220404	141.282	43.1286	0.0484518	25	34	36
1619	H	011022205	141.283	43.1298	0.0441914	22	31	22
1620	H	01102230001	141.358	43.125	0.0480948	23	20	15
1621	H	01102230002	141.361	43.1257	0.0387709	17	17	8
1622	H	01102230003	141.358	43.1262	0.04623	14	21	10
1623	H	01102230004	141.361	43.1287	0.0782435	43	33	19
1624	H	01102230005	141.363	43.1311	0.0821088	49	41	42
1625	H	01102230006	141.366	43.133	0.0691694	46	47	51
1626	H	01102230007	141.363	43.1337	0.0911593	58	71	61
1627	H	01102230008	141.363	43.1368	0.074947	14	20	22
1628	H	01102230009	141.366	43.1363	0.0790089	15	32	48
1629	H	01102230010	141.368	43.135	0.0356295	7	10	12
1630	H	01102230011	141.368	43.132	0.0838636	1	4	2
1631	H	01102240601	141.354	43.0691	0.0189414	0	0	0
1632	H	01102240602	141.352	43.0689	0.0162907	0	0	0
1633	H	01102240603	141.351	43.0686	0.0148543	0	0	0
1634	H	01102240604	141.349	43.0684	0.0160058	0	0	0
1635	H	01102240605	141.348	43.0682	0.0164948	0	0	0
1636	H	01102240606	141.346	43.0679	0.0163489	4	2	1
1637	H	01102240607	141.345	43.0677	0.00964651	0	0	0
1638	H	01102240608	141.344	43.0675	0.0174921	4	2	0
1639	H	01102240609	141.342	43.0674	0.0155039	20	17	8
1640	H	01102240701	141.354	43.0702	0.0190311	6	0	5
1641	H	01102240702	141.352	43.07	0.017105	0	0	0
1642	H	01102240703	141.351	43.0697	0.0158953	0	0	0
1643	H	01102240704	141.349	43.0695	0.0167922	0	0	0
1644	H	01102240705	141.347	43.0693	0.0167044	0	1	1
1645	H	01102240706	141.346	43.0691	0.0158233	12	6	7
1646	H	01102240707	141.345	43.0687	0.0145243	1	1	0
1647	H	01102240708	141.343	43.0685	0.014291	2	2	0
1648	H	01102240709	141.341	43.0682	0.0102123	13	6	4
1649	H	01102240710	141.34	43.068	0.0155138	15	12	7
1650	H	01102240801	141.354	43.0713	0.0190146	0	2	1
1651	H	01102240802	141.352	43.0711	0.0166089	0	0	0
1652	H	01102240803	141.35	43.0709	0.0161511	24	19	8
1653	H	01102240804	141.349	43.0706	0.0168567	0	2	0
1654	H	01102240805	141.347	43.0704	0.0163702	2	2	3
1655	H	01102240806	141.346	43.0702	0.0160326	1	2	3
1656	H	01102240807	141.344	43.0699	0.00871881	11	5	1
1657	H	01102240811	141.337	43.0693	0.0545916	4	0	0
1658	H	01102240901	141.353	43.0725	0.0192447	0	0	0
1659	H	01102240902	141.352	43.0722	0.0172011	1	0	0
1660	H	01102240903	141.35	43.072	0.0170471	11	1	1
1661	H	01102240904	141.348	43.0718	0.0173767	21	15	3
1662	H	01102240905	141.338	43.0759	1.2553	0	0	0
1663	H	01102241001	141.353	43.0736	0.0180604	18	17	25
1664	H	01102241002	141.351	43.0734	0.0166025	1	0	0
1665	H	01102241003	141.35	43.0732	0.0164344	6	6	3
1666	H	01102241004	141.348	43.073	0.0166112	11	7	3
1667	H	01102241101	141.353	43.0747	0.0177964	12	16	20
1668	H	01102241102	141.351	43.0745	0.0167761	1	0	0
1669	H	01102241103	141.349	43.0743	0.0167088	13	10	7
1670	H	01102241104	141.348	43.0741	0.0169295	4	2	1
1671	H	01102241201	141.352	43.0759	0.0178498	15	13	15
1672	H	01102241202	141.351	43.0757	0.0167531	5	1	6
1673	H	01102241203	141.349	43.0754	0.0164075	4	1	0
1674	H	01102241204	141.348	43.0752	0.0171718	1	1	3
1675	H	01102241301	141.352	43.077	0.015941	0	0	0
1676	H	01102241302	141.35	43.0768	0.0168387	15	6	9
1677	H	01102241303	141.349	43.0766	0.016732	5	11	7
1678	H	01102241304	141.347	43.0764	0.0175958	2	0	0
1679	H	01102241401	141.352	43.0781	0.0134482	6	5	6
1680	H	01102241402	141.35	43.0779	0.0169632	4	4	3
1681	H	01102241403	141.349	43.0777	0.0166851	3	1	3
1682	H	01102241404	141.347	43.0775	0.0169499	7	0	0
1683	H	01102241405	141.344	43.0771	0.139175	3	7	5
1684	H	01102241501	141.351	43.0793	0.0120436	0	0	1
1685	H	01102241502	141.35	43.0791	0.0172651	1	0	2
1686	H	01102241503	141.348	43.0789	0.016831	4	4	1
1687	H	01102241504	141.347	43.0787	0.016904	5	6	4
1688	H	01102241505	141.345	43.0787	0.00664205	1	1	0
1689	H	01102241601	141.351	43.0804	0.00946712	0	0	0
1690	H	01102241602	141.35	43.0802	0.0170105	0	0	0
1691	H	01102241603	141.348	43.08	0.016627	5	6	11
1692	H	01102241604	141.346	43.0798	0.0165426	0	5	5
1693	H	01102241605	141.345	43.0796	0.0166297	2	0	1
1694	H	01102241606	141.343	43.0796	0.00136426	0	0	0
1695	H	01102241701	141.35	43.0815	0.00690381	1	0	1
1696	H	01102241702	141.349	43.0814	0.017154	0	2	2
1697	H	01102241703	141.348	43.0812	0.0168532	2	0	6
1698	H	01102241704	141.346	43.0809	0.0168598	7	9	9
1699	H	01102241705	141.344	43.0808	0.0199727	2	9	4
1700	H	01102241706	141.343	43.0804	0.00793579	9	6	4
1701	H	01102241802	141.349	43.0827	0.0251871	0	0	1
1702	H	01102241803	141.347	43.0824	0.020849	29	8	7
1703	H	01102241804	141.346	43.0822	0.0208643	5	8	8
1704	H	01102241805	141.344	43.082	0.020359	9	10	5
1705	H	01102241806	141.343	43.0818	0.0211868	1	2	4
1706	H	01102241807	141.342	43.0821	0.00307088	2	0	0
1707	H	01102241813	141.331	43.0802	0.0101752	0	0	0
1708	H	01102241902	141.349	43.0841	0.0223645	9	8	5
1709	H	01102241903	141.347	43.0839	0.0207759	4	6	7
1710	H	01102241904	141.345	43.0837	0.0205032	2	4	0
1711	H	01102241905	141.344	43.0834	0.0201775	0	5	7
1712	H	01102241906	141.342	43.0832	0.0195631	8	8	3
1713	H	01102241907	141.341	43.0831	0.0167448	2	3	3
1714	H	01102241910	141.336	43.084	0.46606	0	0	0
1715	H	01102242002	141.348	43.0855	0.022828	14	14	13
1716	H	01102242003	141.347	43.0853	0.0218295	2	8	12
1717	H	01102242004	141.345	43.0851	0.0212251	2	4	4
1718	H	01102242005	141.344	43.0849	0.0208377	12	5	6
1719	H	01102242006	141.342	43.0847	0.0207171	7	4	7
1720	H	01102242007	141.341	43.0845	0.0207304	4	5	3
1721	H	01102242008	141.339	43.0844	0.0123235	0	1	2
1722	H	01102242102	141.348	43.087	0.0215558	5	2	5
1723	H	01102242103	141.346	43.0867	0.0207154	4	6	9
1724	H	01102242104	141.345	43.0865	0.0202055	6	0	1
1725	H	01102242105	141.343	43.0863	0.0203874	5	2	5
1726	H	01102242106	141.342	43.0861	0.0199474	19	4	7
1727	H	01102242107	141.34	43.0859	0.0195834	8	11	9
1728	H	01102242108	141.338	43.0857	0.0249387	7	9	8
1729	H	01102242113	141.33	43.0847	0.0211024	12	5	4
1730	H	01102242202	141.348	43.0884	0.0214274	3	4	3
1731	H	01102242203	141.346	43.0882	0.0212066	6	9	8
1732	H	01102242204	141.344	43.0879	0.0203485	8	4	7
1733	H	01102242205	141.343	43.0877	0.0203282	4	4	5
1734	H	01102242206	141.341	43.0875	0.0197565	9	6	6
1735	H	01102242207	141.34	43.0873	0.0197695	7	6	3
1736	H	01102242208	141.338	43.0871	0.019748	12	6	8
1737	H	01102242209	141.337	43.087	0.019039	7	4	4
1738	H	01102242213	141.33	43.086	0.0162632	0	0	0
1739	H	01102242302	141.347	43.0899	0.0243933	9	3	4
1740	H	01102242303	141.346	43.0897	0.0239164	10	8	12
1741	H	01102242304	141.344	43.0895	0.0231862	3	5	9
1742	H	01102242305	141.342	43.0892	0.0234552	8	7	3
1743	H	01102242306	141.341	43.089	0.022743	5	10	7
1744	H	01102242307	141.339	43.0888	0.0225664	4	4	3
1745	H	01102242308	141.338	43.0886	0.0231421	12	9	10
1746	H	01102242309	141.336	43.0884	0.0230564	4	3	4
1747	H	01102242310	141.335	43.0884	0.0141227	4	11	4
1748	H	01102242313	141.33	43.0874	0.0194916	12	6	3
1749	H	01102242314	141.329	43.0872	0.0303971	12	33	14
1750	H	01102242402	141.347	43.0914	0.020201	2	0	4
1751	H	01102242403	141.345	43.0912	0.0201313	4	4	2
1752	H	01102242404	141.344	43.091	0.0200499	0	0	1
1753	H	01102242405	141.342	43.0907	0.0197664	0	0	0
1754	H	01102242406	141.341	43.0905	0.0190823	2	1	5
1755	H	01102242407	141.339	43.0903	0.0192969	0	0	0
1756	H	01102242408	141.338	43.0901	0.0193985	0	2	0
1757	H	01102242409	141.336	43.0899	0.0192436	0	0	0
1758	H	01102242410	141.335	43.0897	0.019344	83	75	29
1759	H	01102242411	141.333	43.0895	0.0188379	23	28	30
1760	H	01102242412	141.332	43.0893	0.020487	14	11	12
1761	H	01102242413	141.33	43.0891	0.0205245	2	10	9
1762	H	01102242414	141.328	43.0885	0.0411341	3	7	7
1763	H	01102242415	141.326	43.0893	0.0275252	10	19	7
1764	H	01102242416	141.325	43.0901	0.0224423	9	7	3
1765	H	01102242417	141.323	43.0908	0.0176971	4	3	9
1766	H	01102242418	141.323	43.0919	0.0175868	17	5	11
1767	H	01102242419	141.321	43.0924	0.0327925	18	18	13
1768	H	01102242502	141.346	43.0926	0.0147701	0	0	0
1769	H	01102242503	141.345	43.0924	0.0144728	2	8	3
1770	H	01102242504	141.343	43.0921	0.0144262	6	5	6
1771	H	01102242505	141.342	43.0919	0.0141003	10	3	0
1772	H	01102242506	141.34	43.0917	0.0139795	5	4	8
1773	H	01102242507	141.339	43.0915	0.0141467	10	1	1
1774	H	01102242508	141.337	43.0913	0.0142902	3	1	1
1775	H	01102242509	141.336	43.0912	0.0134985	12	25	47
1776	H	01102242511	141.333	43.0915	0.0705477	0	0	0
1777	H	01102242512	141.331	43.0905	0.0131952	8	7	16
1778	H	01102242513	141.329	43.0903	0.0390483	8	13	17
1779	H	01102242514	141.327	43.091	0.0326422	10	8	7
1780	H	01102242515	141.326	43.0916	0.0320446	11	17	11
1781	H	01102242516	141.325	43.0922	0.0298968	13	18	28
1782	H	01102242517	141.323	43.0933	0.0220632	21	21	42
1783	H	01102242518	141.322	43.0938	0.0135851	4	7	9
1784	H	01102242602	141.346	43.0935	0.014093	5	4	5
1785	H	01102242603	141.345	43.0933	0.0137647	4	4	5
1786	H	01102242604	141.343	43.0931	0.0138091	1	1	0
1787	H	01102242605	141.341	43.0929	0.0132807	2	0	1
1788	H	01102242606	141.34	43.0927	0.0130689	0	0	1
1789	H	01102242607	141.339	43.0925	0.0130487	2	1	2
1790	H	01102242608	141.337	43.0923	0.0129244	4	1	1
1791	H	01102242609	141.336	43.0922	0.0108216	17	11	5
1792	H	01102242612	141.331	43.0918	0.0391511	3	1	1
1793	H	01102242613	141.329	43.0924	0.0200198	2	1	0
1794	H	01102242614	141.327	43.0931	0.0197907	3	7	10
1795	H	01102242615	141.326	43.0937	0.0177484	6	3	7
1796	H	01102242616	141.325	43.0943	0.019875	6	12	12
1797	H	01102242617	141.323	43.0949	0.0192335	6	8	5
1798	H	01102242702	141.346	43.0945	0.0151146	12	7	7
1799	H	01102242703	141.344	43.0943	0.0153647	7	1	2
1800	H	01102242704	141.343	43.0941	0.0154609	0	3	6
1801	H	01102242705	141.341	43.0939	0.0151447	10	12	12
1802	H	01102242706	141.34	43.0937	0.0153324	7	4	3
1803	H	01102242707	141.338	43.0935	0.0163504	2	4	5
1804	H	01102242708	141.337	43.0934	0.0173049	1	9	9
1805	H	01102242709	141.335	43.0933	0.017121	10	8	6
1806	H	01102242710	141.333	43.0932	0.0159338	5	5	7
1807	H	01102242711	141.332	43.0935	0.0279465	15	11	14
1808	H	01102242712	141.33	43.0939	0.0345882	16	20	30
1809	H	01102242713	141.329	43.0946	0.0346233	22	16	18
1810	H	01102242714	141.327	43.0952	0.0315837	9	14	5
1811	H	01102242715	141.326	43.0958	0.0346395	11	15	17
1812	H	01102242716	141.324	43.0965	0.0323444	14	13	15
1813	H	01102242802	141.346	43.0955	0.0131505	9	7	8
1814	H	01102242803	141.344	43.0953	0.0133698	4	2	2
1815	H	01102242804	141.343	43.0951	0.013304	7	4	4
1816	H	01102242805	141.341	43.0949	0.0140056	0	5	5
1817	H	01102242806	141.34	43.0947	0.0120344	1	2	1
1818	H	01102242807	141.338	43.0944	0.0110985	4	3	4
1819	H	01102242808	141.336	43.0944	0.00893076	8	4	4
1820	H	01102242809	141.334	43.0941	0.0164197	3	11	5
1821	H	01102242810	141.333	43.0947	0.0176122	11	9	12
1822	H	01102242811	141.331	43.0954	0.0165875	8	7	10
1823	H	01102242812	141.33	43.096	0.0165998	5	8	8
1824	H	01102242813	141.328	43.0967	0.0152414	8	1	2
1825	H	01102242814	141.327	43.0973	0.0169732	1	6	7
1826	H	01102242815	141.326	43.0979	0.0151996	4	4	7
1827	H	01102242902	141.345	43.0966	0.0228942	0	0	0
1828	H	01102242903	141.344	43.0962	0.0109502	8	4	2
1829	H	01102242904	141.342	43.0962	0.0186645	14	9	8
1830	H	01102242905	141.341	43.0959	0.0126562	6	10	13
1831	H	01102242906	141.339	43.0956	0.0135355	7	9	4
1832	H	01102242907	141.338	43.0953	0.0147889	8	11	8
1833	H	01102242908	141.336	43.0952	0.00954996	1	1	4
1834	H	01102242909	141.335	43.0949	0.0173254	17	9	11
1835	H	01102242910	141.333	43.0956	0.0148305	6	7	2
1836	H	01102242911	141.332	43.0962	0.0137024	4	4	3
1837	H	01102242912	141.331	43.0969	0.0128806	5	7	7
1838	H	01102242913	141.329	43.0975	0.0125065	4	3	5
1839	H	01102242914	141.328	43.0981	0.0142333	6	2	5
1840	H	01102242915	141.326	43.0988	0.0122613	4	5	6
1841	H	01102243002	141.345	43.0976	0.00945126	2	0	1
1842	H	01102243003	141.344	43.0972	0.0126107	4	0	1
1843	H	01102243004	141.342	43.0971	0.00981367	0	2	7
1844	H	01102243005	141.341	43.0968	0.0134738	0	0	2
1845	H	01102243006	141.339	43.0966	0.0134044	6	3	2
1846	H	01102243007	141.337	43.0963	0.0146022	3	9	6
1847	H	01102243008	141.336	43.0961	0.0129174	10	4	7
1848	H	01102243009	141.334	43.0963	0.0224191	10	10	15
1849	H	01102243010	141.333	43.097	0.0146997	7	4	5
1850	H	01102243011	141.331	43.0976	0.0147673	8	7	13
1851	H	01102243012	141.33	43.0983	0.012012	5	8	5
1852	H	01102243013	141.328	43.0989	0.01265	2	6	6
1853	H	01102243014	141.327	43.0995	0.0100862	3	1	4
1854	H	01102243102	141.345	43.0984	0.0145013	6	5	1
1855	H	01102243103	141.343	43.0982	0.0157202	1	1	1
1856	H	01102243104	141.342	43.098	0.0160063	3	2	8
1857	H	01102243105	141.34	43.0978	0.015429	9	3	2
1858	H	01102243106	141.339	43.0976	0.0152598	13	15	12
1859	H	01102243107	141.337	43.0974	0.0158551	3	1	2
1860	H	01102243108	141.336	43.0972	0.0137819	5	6	7
1861	H	01102243109	141.334	43.0975	0.0180824	3	1	1
1862	H	01102243110	141.333	43.0981	0.00713511	1	2	1
1863	H	01102243111	141.332	43.0985	0.0150045	16	26	20
1864	H	01102243112	141.331	43.0991	0.0152347	11	4	18
1865	H	01102243113	141.329	43.0998	0.021621	22	10	10
1866	H	01102243114	141.328	43.1004	0.0178158	6	7	7
1867	H	01102243202	141.345	43.0995	0.0159627	2	3	2
1868	H	01102243203	141.343	43.0993	0.0165647	8	3	2
1869	H	01102243204	141.342	43.0991	0.0164606	2	2	6
1870	H	01102243205	141.34	43.0989	0.0168207	4	6	7
1871	H	01102243206	141.338	43.0986	0.0147409	3	2	6
1872	H	01102243207	141.337	43.0984	0.0150336	8	3	7
1873	H	01102243208	141.335	43.0982	0.0134971	2	7	7
1874	H	01102243209	141.334	43.0991	0.0231436	8	7	14
1875	H	01102243210	141.333	43.0995	0.0217037	11	10	5
1876	H	01102243211	141.331	43.0999	0.0125547	11	10	10
1877	H	01102243212	141.33	43.1002	0.00393279	0	0	0
1878	H	01102243213	141.329	43.1013	0.0124616	0	0	0
1879	H	01102243302	141.344	43.1007	0.0146505	6	3	3
1880	H	01102243303	141.343	43.1004	0.0156547	3	1	2
1881	H	01102243304	141.341	43.1002	0.0157668	5	2	3
1882	H	01102243305	141.34	43.1001	0.0144109	0	0	0
1883	H	01102243306	141.338	43.0998	0.0170451	8	9	13
1884	H	01102243307	141.337	43.0996	0.0180896	12	10	9
1885	H	01102243308	141.335	43.0994	0.0111713	0	0	0
1886	H	01102243309	141.334	43.1006	0.0219325	12	9	11
1887	H	01102243310	141.332	43.101	0.0221215	10	5	6
1888	H	01102243311	141.331	43.1014	0.0321352	11	10	7
1889	H	01102243312	141.33	43.1023	0.0196884	9	8	15
1890	H	01102243402	141.344	43.1017	0.0141929	1	0	1
1891	H	01102243403	141.343	43.1015	0.0141302	3	1	3
1892	H	01102243404	141.341	43.1012	0.0141593	4	2	6
1893	H	01102243405	141.339	43.101	0.0130022	13	3	2
1894	H	01102243406	141.338	43.101	0.0141718	3	0	2
1895	H	01102243407	141.336	43.1014	0.0544955	6	3	5
1896	H	01102243408	141.334	43.1021	0.0113435	8	9	9
1897	H	01102243409	141.334	43.1025	0.0258139	29	22	20
1898	H	01102243410	141.332	43.1031	0.0319198	15	14	13
1899	H	01102243411	141.331	43.1037	0.0257056	4	9	6
1900	H	01102243502	141.344	43.1027	0.0174926	9	19	19
1901	H	01102243503	141.342	43.1025	0.017419	9	6	12
1902	H	01102243504	141.341	43.1023	0.0158569	4	0	1
1903	H	01102243505	141.339	43.102	0.0166707	8	7	6
1904	H	01102243506	141.338	43.1025	0.0128263	5	6	14
1905	H	01102243507	141.336	43.1031	0.0193769	36	31	56
1906	H	01102243508	141.335	43.1039	0.0183925	7	11	10
1907	H	01102243509	141.333	43.1043	0.0146183	13	7	4
1908	H	01102243510	141.332	43.105	0.0141974	4	4	8
1909	H	01102243602	141.344	43.1039	0.0164944	4	7	6
1910	H	01102243603	141.342	43.1037	0.0226202	13	7	11
1911	H	01102243604	141.34	43.1035	0.0196996	10	5	10
1912	H	01102243605	141.339	43.1033	0.017594	0	0	0
1913	H	01102243606	141.338	43.1036	0.00853356	2	5	4
1914	H	01102243607	141.337	43.1041	0.017028	9	10	12
1915	H	01102243608	141.335	43.1049	0.0217936	53	55	49
1916	H	01102243609	141.334	43.1055	0.0102828	1	0	2
1917	H	01102243610	141.333	43.1059	0.0163374	2	2	1
1918	H	01102243702	141.344	43.105	0.0167129	4	3	4
1919	H	01102243703	141.342	43.105	0.0229407	10	6	8
1920	H	01102243704	141.34	43.1048	0.0180648	7	6	10
1921	H	01102243705	141.339	43.1045	0.0108262	9	8	4
1922	H	01102243706	141.338	43.1049	0.0126218	6	3	8
1923	H	01102243707	141.336	43.1057	0.0149977	6	6	4
1924	H	01102243708	141.335	43.1063	0.0170374	9	14	5
1925	H	01102243709	141.334	43.1069	0.0149321	9	5	10
1926	H	01102243802	141.343	43.1061	0.0206613	5	3	2
1927	H	01102243803	141.341	43.106	0.0138273	15	3	3
1928	H	01102243804	141.34	43.1059	0.0156381	1	1	1
1929	H	01102243805	141.338	43.1058	0.0184925	25	11	27
1930	H	01102243806	141.337	43.1065	0.0122904	3	0	0
1931	H	01102243807	141.336	43.1072	0.0149646	7	6	9
1932	H	01102243808	141.334	43.1078	0.0129753	5	8	11
1933	H	01102243903	141.341	43.1071	0.0187289	1	1	3
1934	H	01102243904	141.34	43.107	0.0163262	0	0	0
1935	H	01102243905	141.338	43.1073	0.0214666	7	3	5
1936	H	01102243906	141.336	43.108	0.00850918	3	4	3
1937	H	01102243907	141.335	43.1086	0.0116189	5	1	0
1938	H	01102244004	141.339	43.1082	0.0197451	1	0	1
1939	H	01102244005	141.337	43.1087	0.0318506	13	9	8
1940	H	01102244006	141.336	43.1096	0.0206934	6	2	0
1941	H	01102250003	141.39	43.154	0.105043	64	30	12
1942	H	01102250004	141.395	43.1538	0.109604	55	31	17
1943	H	01102250005	141.398	43.1535	0.0656064	5	0	1
1944	H	01102250006	141.401	43.1535	0.104032	29	9	4
1945	H	01102250007	141.405	43.1534	0.183918	12	1	0
1946	H	011029400	141.365	43.1284	0.25726	0	0	0
1947	H	01103010001	141.384	43.07	0.0321645	0	0	0
1948	H	01103010002	141.383	43.0713	0.0729895	1	1	3
1949	H	01103010003	141.384	43.0737	0.0552662	15	7	17
1950	H	01103010004	141.386	43.0757	0.0530865	16	19	14
1951	H	01103010005	141.388	43.075	0.0466335	2	7	4
1952	H	01103010006	141.387	43.0728	0.057776	0	0	0
1953	H	01103010007	141.387	43.0708	0.0605126	0	0	0
1954	H	01103010008	141.39	43.0723	0.0879376	19	29	10
1955	H	01103010009	141.391	43.0744	0.0399953	12	22	27
1956	H	01103010010	141.393	43.073	0.044452	14	11	10
1957	H	01103010011	141.391	43.07	0.067092	0	2	1
1958	H	01103010012	141.392	43.0711	0.0271046	0	0	0
1959	H	01103010013	141.395	43.0713	0.0374713	2	1	4
1960	H	01103010014	141.395	43.0729	0.0325547	0	0	0
1961	H	01103010015	141.396	43.072	0.0230627	0	0	0
1962	H	01103010016	141.397	43.0703	0.0696274	2	0	0
1963	H	011030400	141.374	43.1211	1.15751	2	4	2
1964	H	011030500	141.399	43.1173	7.6223	27	30	42
1965	H	01103060101	141.38	43.0803	0.0535178	15	7	7
1966	H	01103060102	141.383	43.0795	0.0527218	36	33	16
1967	H	01103060103	141.385	43.0785	0.0486396	19	22	12
1968	H	01103060104	141.387	43.0777	0.0434343	17	18	19
1969	H	01103060105	141.389	43.077	0.0341043	19	13	8
1970	H	01103060106	141.39	43.0765	0.0318466	15	13	13
1971	H	01103060107	141.392	43.0756	0.0349063	10	6	6
1972	H	01103060108	141.394	43.075	0.0279812	14	13	1
1973	H	01103060109	141.396	43.0744	0.038255	10	18	10
1974	H	01103060110	141.398	43.0735	0.0480569	0	0	0
1975	H	01103060111	141.4	43.072	0.0838544	0	0	0
1976	H	01103060201	141.381	43.0819	0.0552743	13	16	15
1977	H	01103060202	141.384	43.0815	0.0579788	28	20	42
1978	H	01103060203	141.386	43.0805	0.0633866	28	25	23
1979	H	01103060204	141.389	43.0797	0.0487564	31	21	16
1980	H	01103060205	141.39	43.079	0.038488	19	21	18
1981	H	01103060206	141.392	43.0784	0.0419466	12	14	11
1982	H	01103060207	141.394	43.0774	0.0543258	18	13	19
1983	H	01103060208	141.396	43.0769	0.0388294	8	11	11
1984	H	01103060209	141.397	43.0762	0.0522629	19	14	14
1985	H	01103060210	141.4	43.0753	0.0670089	1	0	0
1986	H	01103060211	141.402	43.074	0.0435046	0	0	0
1987	H	011030700	141.417	43.1106	0.211903	0	0	0
1988	H	011030800	141.44	43.1034	3.1401	9	18	23
1989	H	011030900	141.438	43.1367	10.6709	15	20	19
1990	H	01103100102	141.387	43.0839	0.137706	11	12	18
1991	H	01103100103	141.388	43.0821	0.0209994	10	14	14
1992	H	01103100104	141.39	43.0814	0.0351528	5	8	10
1993	H	01103100105	141.392	43.0807	0.0245128	13	13	12
1994	H	01103100203	141.39	43.0836	0.0237714	8	14	11
1995	H	01103100204	141.391	43.083	0.0401689	14	13	11
1996	H	01103100205	141.393	43.0823	0.0333301	10	9	19
1997	H	01103100302	141.388	43.0862	0.0432019	8	29	19
1998	H	01103100303	141.39	43.0853	0.0298088	13	11	19
1999	H	01103100304	141.392	43.0845	0.0246791	2	8	19
2000	H	01103100305	141.394	43.0839	0.0265062	11	3	3
[truncated: 194,389 more rows]
